# Supplementary material for: Identification of Relevant Phytochemical Constituents for Characterization and Authentication of Tomatoes by General Linear Model Linked to Automatic Interaction Detection (GLM-AID) and Artificial Neural Network Models (ANNs)
Source: PLoS One. 2015 Jun 15;10(6):e0128566. doi: 10.1371/journal.pone.0128566 (PMC4467870; doi:10.1371/journal.pone.0128566)
Supplement: S4 Table — (ZIP) [file pone.0128566.s004.zip]

Archive with 3 entries (2 files):
- Supplementary material.xlsx
- __MACOSX/
- __MACOSX/._Supplementary material.xlsx
