# Supplementary material for: Identification of Relevant Phytochemical Constituents for Characterization and Authentication of Tomatoes by General Linear Model Linked to Automatic Interaction Detection (GLM-AID) and Artificial Neural Network Models (ANNs)
Source: PLoS One. 2015 Jun 15;10(6):e0128566. doi: 10.1371/journal.pone.0128566 (PMC4467870; doi:10.1371/journal.pone.0128566)
Supplement: S4 Table — (ZIP) [file pone.0128566.s004.zip › Supplementary material.xlsx]

## Sheet: ANN 1
				ANN 25-41-3											ANN 25-50-3											ANN 25-35-3
	Input variable	Node		Intermediate nodes			Output variable	Node				Input variable	Node		Intermediate nodes			Output variable	Node				Input variable	Node		Intermediate nodes			Output variable	Node
	Fructose	0		25 to 65			Tomato cultivar	66				Fructose	0		25 to 74			Tomato cultivar	75				Fructose	0		25 to 59			Tomato cultivar	60
	Glucose	1					Harvest date	67				Glucose	1					Harvest date	76				Glucose	1					Harvest date	61
	Ascorbic acid	2					Production type	68				Ascorbic acid	2					Production type	77				Ascorbic acid	2					Production type	62
	Phenols	3										Phenols	3										Phenols	3
	Lycopene	4										Lycopene	4										Lycopene	4
	Protein	5										Protein	5										Protein	5
	P	6										P	6										P	6
	Na	7										Na	7										Na	7
	K	8										K	8										K	8
	Ca	9										Ca	9										Ca	9
	Mg	10										Mg	10										Mg	10
	Fe	11										Fe	11										Fe	11
	Cu	12										Cu	12										Cu	12
	Zn	13										Zn	13										Zn	13
	Mn	14										Mn	14										Mn	14
	FT	15										FT	15										FT	15
	Oxalic acid	16										Oxalic acid	16										Oxalic acid	16
	Pyruvic acid	17										Pyruvic acid	17										Pyruvic acid	17
	Malic acid	18										Malic acid	18										Malic acid	18
	Citric acid	19										Citric acid	19										Citric acid	19
	Fumaric acid	20										Fumaric acid	20										Fumaric acid	20
	Chlorogenic acid	21										Chlorogenic acid	21										Chlorogenic acid	21
	Caffeic acid	22										Caffeic acid	22										Caffeic acid	22
	Coumaric acid	23										Coumaric acid	23										Coumaric acid	23
	Ferulic acid	24										Ferulic acid	24										Ferulic acid	24
		Node	Bias	Weight	from	to							Node	Bias	Weight	from	to							Node	Bias	Weight	from	to
		25	-2.23517										25	-0.877448										25	-1.34916
				1.63002	0	25									1.41969	0	25									-0.379377	0	25
				-3.61298	1	25									-1.38691	1	25									-1.74698	1	25
				4.07403	2	25									2.39908	2	25									-0.842846	2	25
				1.70015	3	25									1.16018	3	25									0.580094	3	25
				2.14162	4	25									0.356916	4	25									1.36441	4	25
				-0.641684	5	25									-0.79605	5	25									-0.31277	5	25
				-1.0203	6	25									-1.25876	6	25									-1.92138	6	25
				-0.667057	7	25									-1.2816	7	25									-2.31	7	25
				-4.08672	8	25									-1.52345	8	25									-1.77606	8	25
				0.029935	9	25									-0.022779	9	25									-2.72487	9	25
				-0.552994	10	25									-0.244215	10	25									-1.05279	10	25
				1.43873	11	25									-0.251748	11	25									-0.625442	11	25
				1.25023	12	25									0.027658	12	25									1.39274	12	25
				-1.06172	13	25									1.80122	13	25									-1.21211	13	25
				0.575847	14	25									-0.200682	14	25									0.425297	14	25
				-0.140811	15	25									-0.750142	15	25									-0.233948	15	25
				0.602667	16	25									1.24619	16	25									-0.509037	16	25
				1.63774	17	25									0.811855	17	25									0.942718	17	25
				-4.31189	18	25									-0.825251	18	25									-2.33678	18	25
				-2.41498	19	25									0.00255	19	25									-0.607509	19	25
				-2.52812	20	25									-1.70204	20	25									0.527162	20	25
				-2.17564	21	25									-2.98219	21	25									-0.841506	21	25
				1.03994	22	25									-0.184061	22	25									2.17831	22	25
				4.10725	23	25									-0.1891	23	25									-1.60202	23	25
				1.94725	24	25									1.4892	24	25									0.898901	24	25
		26	-1.64013										26	-0.309433										26	-2.43355
				1.27609	0	26									0.022821	0	26									-1.54513	0	26
				-1.0033	1	26									-0.383713	1	26									-0.440833	1	26
				-0.536999	2	26									-0.468858	2	26									1.5039	2	26
				0.215348	3	26									-0.443532	3	26									3.22689	3	26
				1.47744	4	26									0.154206	4	26									7.82634	4	26
				-0.912323	5	26									-0.146463	5	26									1.40955	5	26
				-1.22864	6	26									-0.167845	6	26									-7.0853	6	26
				-0.79953	7	26									-0.298426	7	26									4.50493	7	26
				-0.648188	8	26									-0.431758	8	26									-3.06622	8	26
				-0.487973	9	26									-0.460415	9	26									-2.70714	9	26
				-1.59958	10	26									-0.361861	10	26									3.23659	10	26
				-0.290239	11	26									-0.168727	11	26									-5.02726	11	26
				-0.433772	12	26									-0.147515	12	26									-1.40102	12	26
				-0.583039	13	26									-0.262438	13	26									0.969014	13	26
				0.617842	14	26									-0.092888	14	26									-3.60456	14	26
				0.044489	15	26									-0.138293	15	26									3.09392	15	26
				0.695248	16	26									0.23031	16	26									2.94061	16	26
				2.9125	17	26									0.130003	17	26									1.29242	17	26
				-2.55949	18	26									-0.480739	18	26									1.66066	18	26
				0.612139	19	26									-0.143644	19	26									1.79888	19	26
				0.833969	20	26									-0.084325	20	26									-0.296173	20	26
				-1.68113	21	26									-0.468637	21	26									0.319428	21	26
				3.12106	22	26									0.121439	22	26									5.65688	22	26
				-0.005144	23	26									-0.155817	23	26									-0.448288	23	26
				-0.072771	24	26									-0.02931	24	26									10.8254	24	26
		27	-0.739429										27	-0.108167										27	-0.759558
				0.139247	0	27									0.288496	0	27									-0.583428	0	27
				-0.099027	1	27									-0.441086	1	27									-2.52342	1	27
				-0.345249	2	27									-0.742452	2	27									-0.302255	2	27
				0.715866	3	27									-0.495779	3	27									2.69426	3	27
				4.0608	4	27									0.397124	4	27									2.4217	4	27
				-0.104256	5	27									-0.198391	5	27									0.752197	5	27
				-1.34016	6	27									0.104444	6	27									-4.34982	6	27
				-4.36637	7	27									-0.443875	7	27									-3.70548	7	27
				0.545848	8	27									-0.387829	8	27									-2.27975	8	27
				0.009099	9	27									-0.406727	9	27									-2.54395	9	27
				-1.02787	10	27									-0.341558	10	27									2.14889	10	27
				-0.052924	11	27									-0.2334	11	27									-0.803221	11	27
				-0.716472	12	27									-0.31994	12	27									1.45989	12	27
				1.05872	13	27									-0.375362	13	27									-1.16896	13	27
				0.340263	14	27									-0.112772	14	27									0.70109	14	27
				0.284413	15	27									-0.214593	15	27									-0.608953	15	27
				2.07698	16	27									0.686035	16	27									-3.22602	16	27
				0.290632	17	27									0.326346	17	27									0.712912	17	27
				-1.94128	18	27									-0.663773	18	27									-7.52334	18	27
				-0.487859	19	27									-0.086412	19	27									0.360958	19	27
				0.202779	20	27									0.019482	20	27									0.236595	20	27
				-2.08908	21	27									-0.712028	21	27									-2.20809	21	27
				2.10311	22	27									0.23885	22	27									3.20299	22	27
				-5.98353	23	27									0.041946	23	27									-5.68473	23	27
				-1.25442	24	27									-0.001105	24	27									0.31628	24	27
		28	-2.0167										28	-0.860262										28	-0.702846
				-0.719502	0	28									0.209776	0	28									-0.153003	0	28
				-0.954686	1	28									0.80028	1	28									-1.42324	1	28
				-0.610587	2	28									-1.62221	2	28									0.24746	2	28
				0.659146	3	28									0.94316	3	28									0.776487	3	28
				-1.31223	4	28									-2.02	4	28									0.703915	4	28
				0.258459	5	28									-1.79553	5	28									-0.02409	5	28
				0.530965	6	28									0.403663	6	28									-2.2376	6	28
				-2.16601	7	28									0.413588	7	28									-1.8682	7	28
				-0.238999	8	28									-0.102656	8	28									-1.6508	8	28
				0.175304	9	28									0.143713	9	28									-1.22387	9	28
				-1.90158	10	28									0.018762	10	28									0.388409	10	28
				-1.22973	11	28									0.287751	11	28									-0.889234	11	28
				-0.752948	12	28									-2.0487	12	28									0.60667	12	28
				-0.660668	13	28									-0.635141	13	28									-0.868812	13	28
				1.35272	14	28									0.768456	14	28									0.195947	14	28
				0.230113	15	28									-0.643148	15	28									-0.316419	15	28
				-0.077261	16	28									0.920599	16	28									-0.951736	16	28
				0.449749	17	28									-1.31813	17	28									0.670258	17	28
				-0.362267	18	28									1.65406	18	28									-3.29612	18	28
				0.205621	19	28									0.965676	19	28									-0.019711	19	28
				0.372366	20	28									-1.77585	20	28									-0.068872	20	28
				0.21221	21	28									0.810697	21	28									-0.875426	21	28
				-0.400785	22	28									-1.43248	22	28									0.766122	22	28
				-0.629824	23	28									-0.243686	23	28									-1.76917	23	28
				-0.357539	24	28									-1.06819	24	28									0.000758	24	28
		29	-2.08015										29	0.578206										29	0.369309
				1.77534	0	29									0.688305	0	29									1.01675	0	29
				-0.629624	1	29									-4.18211	1	29									-2.2841	1	29
				-0.523967	2	29									-2.65334	2	29									-1.43542	2	29
				0.04013	3	29									-5.36522	3	29									0.319138	3	29
				1.51691	4	29									3.76621	4	29									2.41205	4	29
				-1.11807	5	29									-2.0406	5	29									0.241858	5	29
				-1.40021	6	29									1.44894	6	29									-3.43535	6	29
				-0.042139	7	29									1.19746	7	29									0.602137	7	29
				-0.713166	8	29									-0.19231	8	29									-1.74975	8	29
				-0.748155	9	29									-2.40527	9	29									-2.75839	9	29
				-1.66265	10	29									1.49634	10	29									0.440124	10	29
				-0.568056	11	29									-6.61336	11	29									-3.12271	11	29
				-0.740418	12	29									-2.51801	12	29									0.204043	12	29
				-0.55344	13	29									-3.34843	13	29									-2.85359	13	29
				0.760629	14	29									-0.713238	14	29									0.258725	14	29
				0.000894	15	29									-0.528941	15	29									-0.72596	15	29
				0.841157	16	29									6.29088	16	29									3.45108	16	29
				2.69706	17	29									1.94097	17	29									0.988817	17	29
				-2.98738	18	29									-3.1362	18	29									-2.30506	18	29
				-0.241565	19	29									1.13188	19	29									1.3012	19	29
				0.230473	20	29									6.3564	20	29									0.865439	20	29
				-1.79483	21	29									-2.17349	21	29									-1.0671	21	29
				3.87935	22	29									-0.123202	22	29									-1.29677	22	29
				-0.010821	23	29									0.761972	23	29									-0.609395	23	29
				0.484383	24	29									0.604884	24	29									3.7275	24	29
		30	-1.16302										30	-0.615714										30	-0.457709
				0.96052	0	30									0.433881	0	30									-0.023741	0	30
				-1.72388	1	30									-0.091003	1	30									-3.16052	1	30
				-4.60447	2	30									-0.217399	2	30									-4.48899	2	30
				2.22602	3	30									0.086105	3	30									1.47787	3	30
				-0.790549	4	30									-0.161711	4	30									2.06151	4	30
				-0.378757	5	30									-0.959529	5	30									1.44066	5	30
				-1.71876	6	30									-0.313632	6	30									-3.86766	6	30
				-3.03208	7	30									0.301069	7	30									-4.3107	7	30
				-0.580542	8	30									-0.680833	8	30									-2.17177	8	30
				1.84689	9	30									0.325217	9	30									-4.50449	9	30
				-2.90516	10	30									-0.271352	10	30									2.67097	10	30
				-0.373478	11	30									0.973395	11	30									-0.765207	11	30
				1.39366	12	30									-0.41598	12	30									0.910471	12	30
				-1.43593	13	30									-0.79116	13	30									-3.30515	13	30
				2.81213	14	30									-0.325996	14	30									0.987219	14	30
				-1.34048	15	30									-0.408471	15	30									-0.554593	15	30
				-1.78967	16	30									0.45793	16	30									-2.09591	16	30
				1.61693	17	30									-0.326517	17	30									3.55286	17	30
				-1.61314	18	30									-0.56608	18	30									-8.44013	18	30
				-1.80978	19	30									0.243283	19	30									2.1462	19	30
				0.740052	20	30									-0.03835	20	30									-1.25935	20	30
				3.06617	21	30									-0.341149	21	30									-2.41136	21	30
				1.52062	22	30									0.298472	22	30									5.56804	22	30
				3.95864	23	30									0.413316	23	30									-7.95377	23	30
				0.727293	24	30									-0.296677	24	30									1.46915	24	30
		31	-2.44679										31	-0.519242										31	-0.550592
				-0.631082	0	31									1.92844	0	31									0.233721	0	31
				-0.900585	1	31									-0.050138	1	31									-0.043748	1	31
				-0.545022	2	31									1.15827	2	31									-0.271215	2	31
				0.060671	3	31									0.513519	3	31									-0.672152	3	31
				-2.15683	4	31									0.905621	4	31									-0.493597	4	31
				0.369261	5	31									-0.98604	5	31									-0.208085	5	31
				0.554968	6	31									-0.904542	6	31									-0.439993	6	31
				-2.39705	7	31									-1.6122	7	31									-0.171329	7	31
				-0.33258	8	31									-1.81062	8	31									-0.514576	8	31
				0.437268	9	31									-0.58575	9	31									-0.120318	9	31
				-1.92052	10	31									-0.69866	10	31									-0.33595	10	31
				-0.628076	11	31									-0.996158	11	31									-0.326978	11	31
				-0.734169	12	31									-0.824845	12	31									-0.07863	12	31
				-0.641717	13	31									-0.13415	13	31									-0.456068	13	31
				0.935962	14	31									-0.394684	14	31									-0.075036	14	31
				0.270357	15	31									-0.660722	15	31									-0.140792	15	31
				0.205942	16	31									1.91592	16	31									-0.023973	16	31
				0.632871	17	31									1.02937	17	31									-0.023148	17	31
				-0.257141	18	31									-1.6674	18	31									-0.357137	18	31
				0.320206	19	31									-0.196311	19	31									0.072059	19	31
				0.277369	20	31									-0.741098	20	31									-0.108292	20	31
				0.741561	21	31									-2.47738	21	31									0.013646	21	31
				-0.319186	22	31									0.552152	22	31									-0.309876	22	31
				-1.21768	23	31									0.590126	23	31									-0.458083	23	31
				-0.618847	24	31									1.30818	24	31									-0.063509	24	31
		32	-0.908629										32	-0.784807										32	-1.60087
				-2.72256	0	32									-0.04892	0	32									-0.260352	0	32
				-3.61848	1	32									-1.3621	1	32									-1.28037	1	32
				-2.71169	2	32									-0.662213	2	32									-1.06726	2	32
				1.67165	3	32									1.29645	3	32									0.612604	3	32
				2.67382	4	32									-1.61135	4	32									0.48289	4	32
				1.39503	5	32									-0.715072	5	32									0.515219	5	32
				-1.29017	6	32									0.403197	6	32									-2.45193	6	32
				-2.23482	7	32									-0.170097	7	32									-1.72859	7	32
				4.51976	8	32									0.553901	8	32									-1.34169	8	32
				2.11064	9	32									-0.18884	9	32									-2.15716	9	32
				1.42156	10	32									0.621746	10	32									-0.150464	10	32
				-1.19701	11	32									0.862526	11	32									-0.499243	11	32
				0.295558	12	32									-1.6486	12	32									-0.063301	12	32
				-1.88853	13	32									0.329704	13	32									-0.595229	13	32
				-2.64866	14	32									1.17764	14	32									0.985296	14	32
				-0.462581	15	32									-0.658709	15	32									-0.543436	15	32
				0.292346	16	32									1.11746	16	32									-0.506224	16	32
				-4.24024	17	32									0.134519	17	32									2.02863	17	32
				-2.45742	18	32									0.700604	18	32									-2.92268	18	32
				1.80566	19	32									1.66969	19	32									-0.094663	19	32
				4.13045	20	32									-1.98385	20	32									-0.528216	20	32
				-2.87738	21	32									-1.06799	21	32									-1.23361	21	32
				-2.20026	22	32									-1.91944	22	32									2.59041	22	32
				1.16763	23	32									-0.617525	23	32									-3.27744	23	32
				-1.79752	24	32									-1.41196	24	32									1.68825	24	32
		33	-1.5668										33	-0.322224										33	-2.99579
				1.04248	0	33									0.008414	0	33									-2.49715	0	33
				-0.878384	1	33									-0.382333	1	33									-6.0706	1	33
				-0.585578	2	33									-0.459625	2	33									-3.96319	2	33
				0.125683	3	33									-0.438511	3	33									5.60417	3	33
				2.50982	4	33									0.140462	4	33									7.75888	4	33
				-0.561784	5	33									-0.143734	5	33									1.30367	5	33
				-1.11915	6	33									-0.182176	6	33									-5.48299	6	33
				-2.19891	7	33									-0.297242	7	33									-6.11111	7	33
				-0.500127	8	33									-0.434355	8	33									-1.71242	8	33
				-0.793714	9	33									-0.462375	9	33									-6.66662	9	33
				-1.31911	10	33									-0.368328	10	33									1.55416	10	33
				-0.968565	11	33									-0.166047	11	33									-1.40412	11	33
				-0.281318	12	33									-0.136612	12	33									1.87689	12	33
				-0.922807	13	33									-0.25404	13	33									-5.80522	13	33
				1.03778	14	33									-0.091257	14	33									2.36541	14	33
				-0.026841	15	33									-0.133885	15	33									-1.01782	15	33
				0.644039	16	33									0.205254	16	33									-3.19041	16	33
				1.67012	17	33									0.118792	17	33									0.802214	17	33
				-2.20434	18	33									-0.474287	18	33									-12.3175	18	33
				0.330407	19	33									-0.144792	19	33									-2.9602	19	33
				0.783909	20	33									-0.083391	20	33									1.50263	20	33
				-1.8776	21	33									-0.454178	21	33									-4.52725	21	33
				0.990254	22	33									0.118045	22	33									7.44017	22	33
				-1.79802	23	33									-0.16364	23	33									-6.02188	23	33
				-0.535607	24	33									-0.032321	24	33									2.48599	24	33
		34	-1.76039										34	-0.090388										34	2.54101
				-1.19492	0	34									-1.35504	0	34									2.78182	0	34
				-1.48333	1	34									-0.556541	1	34									-0.175206	1	34
				-0.664368	2	34									-1.01105	2	34									-0.456828	2	34
				2.35417	3	34									1.49821	3	34									4.94632	3	34
				0.973406	4	34									0.173938	4	34									5.40052	4	34
				-1.04457	5	34									0.403961	5	34									2.32608	5	34
				4.78196	6	34									-0.158439	6	34									-2.01571	6	34
				-2.24107	7	34									0.663416	7	34									-2.13065	7	34
				0.965731	8	34									0.253725	8	34									1.03109	8	34
				-2.34422	9	34									-0.498864	9	34									-3.86704	9	34
				-2.49931	10	34									-0.357345	10	34									5.05109	10	34
				-1.7254	11	34									-0.51105	11	34									-0.409094	11	34
				-0.597716	12	34									-1.26521	12	34									0.891062	12	34
				1.25966	13	34									-1.73127	13	34									-1.48844	13	34
				2.65724	14	34									-0.734224	14	34									1.47293	14	34
				0.366351	15	34									-0.122875	15	34									-0.350621	15	34
				-0.004331	16	34									0.679617	16	34									0.237081	16	34
				0.788114	17	34									-1.56023	17	34									3.81788	17	34
				-1.13973	18	34									1.11211	18	34									-5.07461	18	34
				0.47221	19	34									-0.026593	19	34									3.77801	19	34
				0.914064	20	34									1.08297	20	34									2.6353	20	34
				-1.07522	21	34									-1.65852	21	34									-2.4843	21	34
				-2.79643	22	34									-1.138	22	34									4.7248	22	34
				0.762586	23	34									0.778052	23	34									-4.35053	23	34
				1.16994	24	34									0.806648	24	34									1.49971	24	34
		35	-1.4445										35	-2.06987										35	2.49926
				1.09987	0	35									-0.38581	0	35									-0.291079	0	35
				-0.825871	1	35									3.78933	1	35									-2.75498	1	35
				-0.500029	2	35									3.62356	2	35									1.15952	2	35
				0.039237	3	35									-0.738154	3	35									6.21272	3	35
				2.55819	4	35									0.705263	4	35									4.45779	4	35
				-0.56207	5	35									3.48447	5	35									-0.152149	5	35
				-1.079	6	35									-4.95679	6	35									-4.77653	6	35
				-2.30699	7	35									-1.38677	7	35									-2.8749	7	35
				-0.472269	8	35									0.941534	8	35									-7.72789	8	35
				-0.717598	9	35									-1.92839	9	35									-1.56015	9	35
				-1.3113	10	35									5.58716	10	35									8.14966	10	35
				-0.962605	11	35									0.608404	11	35									1.07762	11	35
				-0.242234	12	35									-3.22039	12	35									0.052187	12	35
				-0.883816	13	35									2.10275	13	35									-0.208264	13	35
				1.06729	14	35									3.31048	14	35									2.55662	14	35
				-0.01542	15	35									0.888216	15	35									0.251617	15	35
				0.689928	16	35									-2.9378	16	35									-0.068528	16	35
				1.67515	17	35									-6.05462	17	35									0.844658	17	35
				-2.16522	18	35									-2.93142	18	35									-8.27879	18	35
				0.36128	19	35									5.31657	19	35									3.03941	19	35
				0.776847	20	35									1.40407	20	35									2.35112	20	35
				-1.92122	21	35									2.20177	21	35									-2.39211	21	35
				1.01702	22	35									5.03545	22	35									2.24411	22	35
				-1.89955	23	35									-2.99402	23	35									-5.4952	23	35
				-0.57046	24	35									0.116811	24	35									1.5434	24	35
		36	-3.98027										36	-0.440134										36	1.36351
				-0.095935	0	36									-0.169957	0	36									-0.52387	0	36
				-0.342283	1	36									-0.479772	1	36									-3.20543	1	36
				3.99028	2	36									-0.418475	2	36									0.680806	2	36
				-1.87775	3	36									-0.289587	3	36									-1.73548	3	36
				-2.7281	4	36									-0.009092	4	36									1.58479	4	36
				-1.17755	5	36									-0.140135	5	36									-0.130818	5	36
				0.3441	6	36									-0.220519	6	36									0.839278	6	36
				1.08691	7	36									-0.313439	7	36									0.101195	7	36
				1.52227	8	36									-0.453611	8	36									-2.30457	8	36
				5.25059	9	36									-0.386663	9	36									-0.799913	9	36
				-2.52635	10	36									-0.530129	10	36									-0.391285	10	36
				-2.49164	11	36									-0.070628	11	36									1.26052	11	36
				-1.67034	12	36									0.058321	12	36									-0.886057	12	36
				-3.13365	13	36									-0.097846	13	36									-0.512464	13	36
				-0.24713	14	36									-0.06241	14	36									0.971179	14	36
				3.82023	15	36									-0.099549	15	36									-0.332189	15	36
				2.3752	16	36									-0.072992	16	36									0.784584	16	36
				-0.265801	17	36									0.04657	17	36									0.525454	17	36
				1.31058	18	36									-0.495917	18	36									-0.224987	18	36
				-0.419964	19	36									-0.16092	19	36									0.781055	19	36
				-1.02645	20	36									0.013138	20	36									-0.303247	20	36
				-1.7768	21	36									-0.286072	21	36									-0.636164	21	36
				-2.43346	22	36									0.213195	22	36									1.12445	22	36
				2.52187	23	36									-0.122452	23	36									-0.329887	23	36
				-0.148185	24	36									-0.059724	24	36									-0.310422	24	36
		37	2.32629										37	-0.129012										37	-0.37746
				-0.007926	0	37									0.252989	0	37									-0.192145	0	37
				-1.73452	1	37									-0.428918	1	37									-1.87321	1	37
				2.1389	2	37									-0.694136	2	37									-1.39123	2	37
				-2.31891	3	37									-0.488034	3	37									5.48765	3	37
				0.290251	4	37									0.36514	4	37									-1.26234	4	37
				-1.76875	5	37									-0.190484	5	37									-1.30217	5	37
				-4.64001	6	37									0.070269	6	37									4.25696	6	37
				3.63296	7	37									-0.412423	7	37									-5.43386	7	37
				-1.17173	8	37									-0.392206	8	37									-4.32586	8	37
				0.397211	9	37									-0.411127	9	37									2.55494	9	37
				3.14174	10	37									-0.334682	10	37									-4.82806	10	37
				-0.478546	11	37									-0.221656	11	37									3.70162	11	37
				-1.61831	12	37									-0.295212	12	37									2.18748	12	37
				-5.26759	13	37									-0.35548	13	37									2.05194	13	37
				-0.997019	14	37									-0.105706	14	37									0.341921	14	37
				-0.546667	15	37									-0.203936	15	37									1.58599	15	37
				3.16762	16	37									0.626653	16	37									-3.65394	16	37
				0.026169	17	37									0.304802	17	37									-1.19269	17	37
				-1.32761	18	37									-0.631041	18	37									-0.430347	18	37
				-1.6898	19	37									-0.094983	19	37									-6.27841	19	37
				-0.369774	20	37									-0.005095	20	37									0.523999	20	37
				-2.09242	21	37									-0.677695	21	37									3.23617	21	37
				-1.74629	22	37									0.220737	22	37									1.14456	22	37
				-2.28772	23	37									0.01213	23	37									0.854401	23	37
				1.21303	24	37									-0.000537	24	37									-1.49409	24	37
		38	-1.47951										38	0.955576										38	-0.066675
				1.21119	0	38									-0.918267	0	38									-0.402758	0	38
				-1.01161	1	38									1.01012	1	38									-0.203243	1	38
				-0.538105	2	38									1.15375	2	38									-0.126617	2	38
				0.429265	3	38									-1.32521	3	38									0.231274	3	38
				1.67981	4	38									-1.52331	4	38									0.172074	4	38
				-0.753533	5	38									0.227483	5	38									0.014763	5	38
				-1.09652	6	38									-1.40643	6	38									0.054122	6	38
				-0.998935	7	38									-2.8883	7	38									-0.512664	7	38
				-0.545318	8	38									-1.05587	8	38									-0.170362	8	38
				-0.49439	9	38									-0.449089	9	38									-0.575685	9	38
				-1.42002	10	38									-2.41279	10	38									0.386998	10	38
				-0.314003	11	38									-0.170348	11	38									-0.354292	11	38
				-0.397482	12	38									0.497152	12	38									-0.089763	12	38
				-0.677957	13	38									-0.267889	13	38									0.214063	13	38
				0.679724	14	38									-0.119301	14	38									-0.070625	14	38
				0.045867	15	38									0.265664	15	38									0.021313	15	38
				0.606439	16	38									0.282337	16	38									-0.28062	16	38
				2.72756	17	38									1.31275	17	38									-0.279148	17	38
				-2.42983	18	38									0.136686	18	38									-0.706476	18	38
				0.717128	19	38									3.78343	19	38									-0.318702	19	38
				0.920351	20	38									3.15278	20	38									-0.309854	20	38
				-1.61719	21	38									0.502279	21	38									-0.353016	21	38
				2.6825	22	38									0.246924	22	38									-0.148483	22	38
				-0.124268	23	38									-2.6746	23	38									-0.574948	23	38
				-0.031699	24	38									0.757116	24	38									0.513534	24	38
		39	-1.54987										39	0.523994										39	-1.10859
				-0.779192	0	39									-1.69187	0	39									0.437169	0	39
				-0.95713	1	39									-2.33731	1	39									-1.24745	1	39
				-0.078473	2	39									-0.630398	2	39									0.52273	2	39
				0.705228	3	39									0.196691	3	39									-2.22376	3	39
				-0.985921	4	39									-0.457509	4	39									-3.45747	4	39
				0.268348	5	39									-0.135271	5	39									-0.54821	5	39
				1.59759	6	39									-0.053331	6	39									0.919508	6	39
				-1.7109	7	39									0.191925	7	39									-0.072339	7	39
				0.26341	8	39									0.235752	8	39									1.89876	8	39
				0.551203	9	39									-0.817918	9	39									-1.26534	9	39
				-2.64087	10	39									0.408872	10	39									0.327511	10	39
				-1.79745	11	39									0.389267	11	39									2.40378	11	39
				-0.952917	12	39									-1.00949	12	39									0.440861	12	39
				-0.165398	13	39									-0.760809	13	39									0.030221	13	39
				2.49553	14	39									-0.095427	14	39									-3.88243	14	39
				0.465978	15	39									-0.503858	15	39									0.189284	15	39
				0.608014	16	39									0.466991	16	39									-1.58033	16	39
				0.618536	17	39									-0.223052	17	39									0.711832	17	39
				-0.270845	18	39									-0.242499	18	39									-1.42846	18	39
				0.084089	19	39									-0.082388	19	39									1.20455	19	39
				-0.075545	20	39									-0.871708	20	39									1.59157	20	39
				-0.384395	21	39									-0.351844	21	39									2.36216	21	39
				-1.31745	22	39									0.349442	22	39									-4.14449	22	39
				0.182161	23	39									-0.210077	23	39									3.18219	23	39
				0.322111	24	39									-1.26905	24	39									1.4818	24	39
		40	0.137911										40	-0.373296										40	-2.18916
				-1.49469	0	40									-0.69051	0	40									-1.16249	0	40
				-2.3848	1	40									-0.592047	1	40									-1.67634	1	40
				-2.92282	2	40									-0.42476	2	40									2.04462	2	40
				-4.00301	3	40									-0.082263	3	40									4.4091	3	40
				3.69652	4	40									0.195846	4	40									0.096742	4	40
				-1.80943	5	40									-0.011891	5	40									-0.840168	5	40
				-0.316853	6	40									-0.378693	6	40									-1.35873	6	40
				2.47297	7	40									0.107093	7	40									0.013523	7	40
				1.17101	8	40									0.031518	8	40									-5.64089	8	40
				-1.4342	9	40									-0.567617	9	40									-2.75511	9	40
				-0.272032	10	40									-0.016408	10	40									-4.38585	10	40
				-3.0648	11	40									-0.185822	11	40									-1.41132	11	40
				-0.918599	12	40									-0.416607	12	40									-0.023553	12	40
				-1.5751	13	40									-0.529718	13	40									-2.05848	13	40
				-0.335143	14	40									-0.105985	14	40									3.50669	14	40
				-0.756535	15	40									-0.211497	15	40									-0.302235	15	40
				7.22258	16	40									0.324604	16	40									5.40531	16	40
				-2.81666	17	40									-0.319092	17	40									4.30425	17	40
				1.08868	18	40									-0.020925	18	40									-1.37811	18	40
				1.68837	19	40									-0.292393	19	40									-0.651466	19	40
				1.23137	20	40									-0.341234	20	40									-1.65997	20	40
				-2.17823	21	40									-0.666462	21	40									-1.85252	21	40
				-2.63168	22	40									-0.157407	22	40									4.67431	22	40
				-1.37205	23	40									0.056044	23	40									1.79223	23	40
				1.68285	24	40									0.159268	24	40									3.98198	24	40
		41	-2.55774										41	-2.60638										41	1.11083
				-0.578709	0	41									-2.31742	0	41									2.17296	0	41
				-0.813924	1	41									0.452134	1	41									-0.651108	1	41
				-0.452346	2	41									-0.372354	2	41									0.522101	2	41
				-0.096443	3	41									0.627591	3	41									-0.401739	3	41
				-2.38329	4	41									-1.29668	4	41									3.67094	4	41
				0.324153	5	41									-0.953675	5	41									1.3787	5	41
				0.541448	6	41									2.4836	6	41									-1.56324	6	41
				-2.40059	7	41									1.31059	7	41									-2.68091	7	41
				-0.286298	8	41									-2.83593	8	41									0.003253	8	41
				0.66255	9	41									-1.29655	9	41									-0.525529	9	41
				-1.86544	10	41									-1.71032	10	41									1.28648	10	41
				-0.447956	11	41									2.20083	11	41									0.014167	11	41
				-0.711632	12	41									-0.703202	12	41									0.702146	12	41
				-0.684624	13	41									3.38125	13	41									-0.677688	13	41
				0.737534	14	41									-0.944094	14	41									-0.55146	14	41
				0.298379	15	41									0.741502	15	41									-0.621715	15	41
				0.293167	16	41									1.85784	16	41									1.81835	16	41
				0.570262	17	41									-2.87721	17	41									2.78481	17	41
				-0.169571	18	41									1.72388	18	41									-4.11375	18	41
				0.404225	19	41									-0.860494	19	41									2.28822	19	41
				0.260198	20	41									1.22124	20	41									0.47483	20	41
				0.987275	21	41									0.349032	21	41									0.031052	21	41
				-0.358822	22	41									0.716246	22	41									1.18857	22	41
				-1.30634	23	41									1.37986	23	41									-0.909805	23	41
				-0.640696	24	41									2.15241	24	41									0.881313	24	41
		42	-0.778258										42	-2.41526										42	0.176201
				-2.03442	0	42									-1.3356	0	42									1.26022	0	42
				-1.74034	1	42									-1.45615	1	42									0.547126	1	42
				-2.33363	2	42									0.754534	2	42									0.867266	2	42
				5.06424	3	42									0.276496	3	42									-0.492311	3	42
				-0.928833	4	42									-0.854761	4	42									-2.14911	4	42
				-0.593611	5	42									-0.813832	5	42									-0.564679	5	42
				-1.04768	6	42									-0.456789	6	42									-1.04456	6	42
				-0.041675	7	42									1.66902	7	42									0.853552	7	42
				-2.0931	8	42									1.18469	8	42									-0.666433	8	42
				-1.10584	9	42									0.722349	9	42									-1.08942	9	42
				-2.4532	10	42									0.368845	10	42									-0.303368	10	42
				-3.91776	11	42									2.55923	11	42									-1.17813	11	42
				-0.457269	12	42									0.968454	12	42									-0.502198	12	42
				-5.72807	13	42									0.642359	13	42									0.607245	13	42
				3.28009	14	42									0.782817	14	42									-0.394699	14	42
				-0.254825	15	42									0.011114	15	42									-0.112374	15	42
				3.19453	16	42									-0.57334	16	42									0.312137	16	42
				-0.245547	17	42									-0.734329	17	42									1.54954	17	42
				-0.353122	18	42									0.074796	18	42									-0.560747	18	42
				1.74895	19	42									-0.114914	19	42									1.46791	19	42
				0.158181	20	42									0.820813	20	42									0.60361	20	42
				-3.63916	21	42									0.511747	21	42									0.411547	21	42
				0.949137	22	42									-1.60377	22	42									0.029268	22	42
				2.60153	23	42									-1.31632	23	42									-1.34077	23	42
				4.37306	24	42									1.45469	24	42									0.791838	24	42
		43	-0.805053										43	0.333788										43	-0.737287
				1.65054	0	43									-1.41226	0	43									-2.05618	0	43
				1.36426	1	43									-2.47794	1	43									0.814429	1	43
				0.776485	2	43									-0.064595	2	43									4.62885	2	43
				-1.69083	3	43									0.445759	3	43									-2.50174	3	43
				4.45945	4	43									-0.896024	4	43									-1.56993	4	43
				-0.497865	5	43									0.193122	5	43									0.791608	5	43
				-0.40233	6	43									-0.043736	6	43									-7.50551	6	43
				-5.9667	7	43									0.460072	7	43									-2.60671	7	43
				-0.309215	8	43									0.555126	8	43									2.47415	8	43
				-0.469204	9	43									-1.41771	9	43									3.48843	9	43
				-3.6266	10	43									0.706468	10	43									-1.97882	10	43
				0.476561	11	43									0.986033	11	43									-0.446501	11	43
				0.478938	12	43									-1.18653	12	43									0.214085	12	43
				-0.318712	13	43									-0.427477	13	43									0.191634	13	43
				1.1269	14	43									0.443006	14	43									-4.27322	14	43
				0.226924	15	43									-0.569882	15	43									0.612415	15	43
				2.87107	16	43									0.865947	16	43									0.033208	16	43
				0.648564	17	43									0.047346	17	43									4.53184	17	43
				-0.34587	18	43									0.182167	18	43									-0.103147	18	43
				0.796173	19	43									1.28885	19	43									2.29227	19	43
				0.720693	20	43									-1.3497	20	43									-4.19518	20	43
				-5.43711	21	43									-0.064588	21	43									3.05643	21	43
				1.51126	22	43									-0.618658	22	43									10.8175	22	43
				-4.93063	23	43									-0.081265	23	43									-5.58243	23	43
				-0.551916	24	43									-2.50091	24	43									2.37115	24	43
		44	1.77455										44	-0.907738										44	-0.654847
				-0.52067	0	44									0.201031	0	44									-0.258728	0	44
				1.0308	1	44									1.01965	1	44									-0.27354	1	44
				-5.13513	2	44									-1.78217	2	44									-0.235616	2	44
				5.45792	3	44									1.01039	3	44									-0.349344	3	44
				0.55161	4	44									-2.03642	4	44									-0.189481	4	44
				-0.830174	5	44									-1.90379	5	44									-0.145082	5	44
				-1.21358	6	44									0.402425	6	44									-0.441617	6	44
				-2.02981	7	44									0.527595	7	44									-0.159589	7	44
				0.982347	8	44									-0.152347	8	44									-0.47833	8	44
				-3.01179	9	44									0.170081	9	44									-0.344712	9	44
				0.137921	10	44									-0.048448	10	44									-0.328947	10	44
				-5.66811	11	44									0.175717	11	44									-0.215089	11	44
				-1.94546	12	44									-2.10673	12	44									-0.098518	12	44
				-5.88991	13	44									-0.801835	13	44									-0.277441	13	44
				0.278135	14	44									0.61031	14	44									-0.121806	14	44
				-0.429604	15	44									-0.648023	15	44									-0.069882	15	44
				1.22274	16	44									0.89973	16	44									-0.108611	16	44
				-0.791074	17	44									-1.48997	17	44									-0.160635	17	44
				-1.30351	18	44									1.77976	18	44									-0.223897	18	44
				3.44696	19	44									0.876856	19	44									-0.158691	19	44
				-1.65064	20	44									-1.75333	20	44									-0.125258	20	44
				-4.48464	21	44									1.09765	21	44									-0.201302	21	44
				-3.69409	22	44									-1.46597	22	44									-0.119827	22	44
				2.59038	23	44									-0.14444	23	44									-0.358713	23	44
				6.03947	24	44									-1.08779	24	44									-0.078773	24	44
		45	-1.8331										45	-2.25773										45	-0.637857
				-0.002635	0	45									0.889121	0	45									-0.08087	0	45
				-2.33647	1	45									-0.1506	1	45									-0.20907	1	45
				-0.14388	2	45									-3.09295	2	45									-0.256969	2	45
				0.996265	3	45									0.089885	3	45									-0.517084	3	45
				3.3303	4	45									0.497963	4	45									-0.31241	4	45
				-0.392976	5	45									0.022787	5	45									-0.175276	5	45
				-1.83081	6	45									-1.05188	6	45									-0.500965	6	45
				-3.10232	7	45									-1.27424	7	45									-0.180272	7	45
				1.63018	8	45									-0.334225	8	45									-0.525418	8	45
				-0.660776	9	45									-0.753764	9	45									-0.306574	9	45
				-0.251373	10	45									1.21216	10	45									-0.344237	10	45
				-1.2193	11	45									0.46088	11	45									-0.260708	11	45
				0.952594	12	45									-1.47591	12	45									-0.092999	12	45
				-0.357749	13	45									0.747432	13	45									-0.391613	13	45
				-0.518406	14	45									2.50047	14	45									-0.104398	14	45
				0.067896	15	45									-0.498081	15	45									-0.113533	15	45
				-0.179484	16	45									2.7508	16	45									-0.073498	16	45
				0.621714	17	45									1.5853	17	45									-0.130844	17	45
				-2.88301	18	45									0.543146	18	45									-0.325401	18	45
				-0.203827	19	45									2.03527	19	45									-0.05267	19	45
				2.86417	20	45									-3.12727	20	45									-0.144587	20	45
				-2.028	21	45									-0.672646	21	45									-0.137786	21	45
				-0.098202	22	45									-1.24492	22	45									-0.196915	22	45
				-1.21333	23	45									0.165117	23	45									-0.444346	23	45
				0.029857	24	45									0.92602	24	45									-0.057898	24	45
		46	-2.05339										46	-2.98172										46	2.13266
				-1.27143	0	46									0.052408	0	46									1.73105	0	46
				-0.114046	1	46									1.28463	1	46									-0.846841	1	46
				-0.782578	2	46									0.945671	2	46									-1.79132	2	46
				0.569662	3	46									2.4005	3	46									0.039915	3	46
				-0.455116	4	46									0.447048	4	46									-2.10064	4	46
				-0.698177	5	46									-2.62584	5	46									-1.45562	5	46
				1.11825	6	46									1.56442	6	46									0.859134	6	46
				-1.07248	7	46									-1.33911	7	46									0.037957	7	46
				2.87547	8	46									0.029762	8	46									6.82663	8	46
				1.64541	9	46									-0.276133	9	46									-0.764467	9	46
				-1.64392	10	46									-0.898839	10	46									1.64021	10	46
				-4.25645	11	46									-1.07455	11	46									-1.62495	11	46
				0.946447	12	46									-2.58252	12	46									-1.4807	12	46
				-1.65175	13	46									3.00202	13	46									-3.5295	13	46
				0.796767	14	46									1.67426	14	46									-1.46284	14	46
				1.58823	15	46									-0.268057	15	46									-0.595245	15	46
				-0.110146	16	46									-0.37387	16	46									-1.27656	16	46
				-0.037812	17	46									-4.3872	17	46									4.22013	17	46
				-0.612192	18	46									1.80728	18	46									-5.39677	18	46
				-1.09711	19	46									3.78668	19	46									5.56584	19	46
				-0.737233	20	46									1.05975	20	46									-3.16786	20	46
				-1.42913	21	46									-2.46402	21	46									-0.127792	21	46
				-0.501305	22	46									3.83351	22	46									4.51474	22	46
				3.42652	23	46									-2.34805	23	46									-5.39815	23	46
				2.73172	24	46									-2.20699	24	46									-1.19742	24	46
		47	-3.45095										47	-0.438218										47	1.88489
				-0.255553	0	47									-0.188608	0	47									0.326934	0	47
				-0.060148	1	47									-0.514436	1	47									5.8636	1	47
				0.239783	2	47									-0.42483	2	47									1.13615	2	47
				0.179477	3	47									-0.258757	3	47									0.474156	3	47
				0.846044	4	47									-0.009128	4	47									-4.0591	4	47
				-0.244661	5	47									-0.143868	5	47									2.42734	5	47
				0.081152	6	47									-0.197359	6	47									-4.60132	6	47
				-2.2686	7	47									-0.307704	7	47									-3.64558	7	47
				-0.474417	8	47									-0.454269	8	47									7.49235	8	47
				-2.24948	9	47									-0.360769	9	47									2.74529	9	47
				-0.387012	10	47									-0.554379	10	47									5.11965	10	47
				4.32163	11	47									-0.049891	11	47									-2.1205	11	47
				0.197326	12	47									0.089979	12	47									-2.86674	12	47
				0.466208	13	47									-0.08021	13	47									-3.45959	13	47
				2.364	14	47									-0.063611	14	47									-5.52482	14	47
				-0.426442	15	47									-0.103212	15	47									-0.527066	15	47
				-2.37429	16	47									-0.102796	16	47									-1.61889	16	47
				0.323617	17	47									0.044761	17	47									-6.54453	17	47
				-1.93164	18	47									-0.513215	18	47									-2.72044	18	47
				0.89464	19	47									-0.161716	19	47									4.69322	19	47
				3.4853	20	47									0.035901	20	47									-2.01526	20	47
				-0.002296	21	47									-0.276768	21	47									-4.28082	21	47
				-1.10407	22	47									0.24565	22	47									2.07795	22	47
				-0.373962	23	47									-0.085939	23	47									-7.98848	23	47
				3.3028	24	47									-0.05591	24	47									0.863087	24	47
		48	-1.32349										48	-0.443292										48	3.5809
				-1.09181	0	48									-1.19092	0	48									2.65907	0	48
				-2.25709	1	48									-2.60841	1	48									-1.18974	1	48
				-1.64084	2	48									0.107139	2	48									0.033238	2	48
				2.2106	3	48									1.0167	3	48									5.29058	3	48
				0.46344	4	48									3.63484	4	48									4.06542	4	48
				-0.503558	5	48									0.318289	5	48									1.73818	5	48
				1.30368	6	48									-2.05802	6	48									-2.07471	6	48
				-2.07866	7	48									1.47158	7	48									-2.5375	7	48
				-0.119297	8	48									-2.6498	8	48									1.01197	8	48
				0.285679	9	48									-0.752192	9	48									-1.99654	9	48
				-1.88284	10	48									-0.53933	10	48									2.71388	10	48
				-0.026403	11	48									3.04034	11	48									-1.66598	11	48
				1.41788	12	48									1.80882	12	48									0.987458	12	48
				-0.324451	13	48									-2.57965	13	48									-0.454665	13	48
				2.74438	14	48									-0.064433	14	48									1.55503	14	48
				-0.453911	15	48									-0.590078	15	48									-0.521734	15	48
				-0.420065	16	48									-1.54046	16	48									0.236231	16	48
				0.84628	17	48									-0.80166	17	48									3.58347	17	48
				-1.64447	18	48									-3.90857	18	48									-6.50916	18	48
				-0.465342	19	48									-1.28698	19	48									1.86473	19	48
				2.37914	20	48									0.880658	20	48									0.615557	20	48
				0.52352	21	48									-0.620483	21	48									-2.05341	21	48
				-1.41561	22	48									3.94403	22	48									6.38011	22	48
				2.27441	23	48									2.63567	23	48									-3.11163	23	48
				-0.050528	24	48									0.449998	24	48									5.75348	24	48
		49	-1.83692										49	-0.395556										49	0.002179
				0.478123	0	49									-0.801056	0	49									1.0704	0	49
				0.356918	1	49									-0.206635	1	49									0.456513	1	49
				-0.099788	2	49									-0.376785	2	49									-2.14979	2	49
				1.3551	3	49									0.270252	3	49									-2.25923	3	49
				1.51014	4	49									0.232465	4	49									0.750327	4	49
				-0.938322	5	49									0.198452	5	49									0.857104	5	49
				-2.29862	6	49									-0.302648	6	49									-0.188676	6	49
				0.45284	7	49									0.355701	7	49									-1.11886	7	49
				-0.891939	8	49									0.009895	8	49									-1.18468	8	49
				-0.074981	9	49									-0.596729	9	49									-0.817902	9	49
				-0.715676	10	49									-0.244634	10	49									0.4454	10	49
				0.8609	11	49									-0.311708	11	49									0.361659	11	49
				-0.197531	12	49									-0.536158	12	49									-0.801589	12	49
				0.261547	13	49									-0.546878	13	49									3.16694	13	49
				-0.438062	14	49									-0.156219	14	49									-0.708524	14	49
				0.530449	15	49									-0.118643	15	49									0.876439	15	49
				-1.47621	16	49									0.364363	16	49									1.32742	16	49
				1.46791	17	49									-0.849428	17	49									2.52596	17	49
				-3.24953	18	49									0.469988	18	49									-0.332539	18	49
				-0.294243	19	49									-0.259223	19	49									-1.24801	19	49
				1.02481	20	49									0.198503	20	49									1.13411	20	49
				0.301581	21	49									-0.912388	21	49									2.91245	21	49
				4.38565	22	49									-0.614523	22	49									2.1596	22	49
				1.50218	23	49									0.417188	23	49									-6.47042	23	49
				1.31543	24	49									0.518226	24	49									-1.91207	24	49
		50	-2.95643										50	0.777657										50	-1.87368
				0.280709	0	50									1.0261	0	50									-2.627	0	50
				0.509934	1	50									-6.00329	1	50									1.82116	1	50
				3.22216	2	50									-2.12323	2	50									1.2984	2	50
				-0.401255	3	50									5.22988	3	50									-1.11112	3	50
				3.12173	4	50									5.93017	4	50									-2.03843	4	50
				0.084202	5	50									1.8579	5	50									0.682459	5	50
				4.52956	6	50									-3.43964	6	50									5.91531	6	50
				0.445667	7	50									-3.99194	7	50									-2.14702	7	50
				-5.75108	8	50									-1.36998	8	50									3.84381	8	50
				0.008972	9	50									-0.282297	9	50									2.74034	9	50
				-5.363	10	50									-4.54647	10	50									-3.61936	10	50
				2.25216	11	50									-4.04917	11	50									-5.96555	11	50
				-0.341675	12	50									4.70196	12	50									-0.705729	12	50
				1.75133	13	50									0.931797	13	50									-1.21394	13	50
				-2.31984	14	50									0.198272	14	50									4.35803	14	50
				0.750613	15	50									2.35542	15	50									2.22599	15	50
				-1.95726	16	50									0.910087	16	50									0.86726	16	50
				0.901599	17	50									1.58588	17	50									-7.13265	17	50
				3.90206	18	50									-8.32687	18	50									-1.23296	18	50
				-4.26457	19	50									2.25881	19	50									1.28714	19	50
				2.76174	20	50									3.68836	20	50									-1.84408	20	50
				0.513543	21	50									-1.98937	21	50									-4.02703	21	50
				-3.34359	22	50									3.49109	22	50									-4.06238	22	50
				4.50223	23	50									-0.699668	23	50									1.72737	23	50
				1.646	24	50									-2.02908	24	50									2.56066	24	50
		51	3.30174										51	-0.357397										51	-1.07435
				3.8439	0	51									-0.031524	0	51									-0.401159	0	51
				1.80798	1	51									-0.381182	1	51									-2.03878	1	51
				1.23762	2	51									-0.437357	2	51									-2.08802	2	51
				-8.13687	3	51									-0.420795	3	51									1.43747	3	51
				-0.178057	4	51									0.101606	4	51									1.65555	4	51
				-1.26133	5	51									-0.136736	5	51									0.075186	5	51
				-2.0642	6	51									-0.218501	6	51									-2.06894	6	51
				-0.448835	7	51									-0.298235	7	51									-1.98937	7	51
				1.94152	8	51									-0.441259	8	51									-1.48422	8	51
				-1.8424	9	51									-0.464387	9	51									-3.3244	9	51
				1.57279	10	51									-0.390996	10	51									-0.67095	10	51
				-4.20021	11	51									-0.157116	11	51									-0.484336	11	51
				-1.73695	12	51									-0.103481	12	51									0.77565	12	51
				-2.57663	13	51									-0.22634	13	51									-1.42113	13	51
				3.64611	14	51									-0.085067	14	51									0.245179	14	51
				-0.611787	15	51									-0.121455	15	51									-0.357873	15	51
				-0.759049	16	51									0.136483	16	51									-0.787495	16	51
				2.42575	17	51									0.089881	17	51									1.12107	17	51
				-4.59286	18	51									-0.459751	18	51									-3.33104	18	51
				1.097	19	51									-0.146643	19	51									-0.667622	19	51
				-0.230776	20	51									-0.075592	20	51									0.54747	20	51
				-1.19549	21	51									-0.412495	21	51									-1.82125	21	51
				-2.96414	22	51									0.113482	22	51									2.06449	22	51
				-3.07818	23	51									-0.181653	23	51									-0.835834	23	51
				-0.353751	24	51									-0.041338	24	51									0.51616	24	51
		52	-0.909024										52	-0.213086										52	-0.286429
				1.56857	0	52									-0.787566	0	52									0.975415	0	52
				-1.24717	1	52									-0.847678	1	52									0.675424	1	52
				-3.1364	2	52									-0.477586	2	52									-2.00973	2	52
				-1.00313	3	52									-0.071357	3	52									-8.26065	3	52
				4.4899	4	52									0.200393	4	52									-0.23025	4	52
				-0.929939	5	52									-0.047432	5	52									-0.848728	5	52
				0.028507	6	52									-0.298714	6	52									0.622191	6	52
				-2.10484	7	52									0.07813	7	52									-0.256299	7	52
				1.36545	8	52									0.106364	8	52									2.77707	8	52
				1.22611	9	52									-0.55779	9	52									-3.17698	9	52
				-0.055999	10	52									0.089066	10	52									-0.823121	10	52
				-2.8417	11	52									-0.140411	11	52									-1.24373	11	52
				-0.941435	12	52									-0.484579	12	52									-4.82881	12	52
				-1.73867	13	52									-0.632142	13	52									0.228813	13	52
				-2.96676	14	52									-0.123775	14	52									0.060223	14	52
				-0.276106	15	52									-0.260231	15	52									-0.212312	15	52
				-0.049714	16	52									0.397781	16	52									3.86147	16	52
				-1.28879	17	52									-0.198669	17	52									2.66907	17	52
				-3.32173	18	52									-0.124603	18	52									-4.45161	18	52
				0.177437	19	52									-0.301833	19	52									2.16582	19	52
				4.98494	20	52									-0.461643	20	52									1.63158	20	52
				-1.8897	21	52									-0.682422	21	52									0.907289	21	52
				2.72948	22	52									-0.038975	22	52									0.180652	22	52
				0.244626	23	52									0.015708	23	52									-1.02293	23	52
				-0.357144	24	52									0.052048	24	52									2.41671	24	52
		53	-0.283609										53	-3.56466										53	-1.28894
				4.44362	0	53									0.63904	0	53									0.936303	0	53
				0.289522	1	53									2.66712	1	53									-2.44125	1	53
				-1.18733	2	53									0.588122	2	53									-0.948484	2	53
				4.00903	3	53									-0.394581	3	53									-0.46316	3	53
				-1.24117	4	53									1.76707	4	53									0.929304	4	53
				-1.64508	5	53									-2.00902	5	53									0.463317	5	53
				-1.45985	6	53									2.66798	6	53									-3.18861	6	53
				-3.6214	7	53									-0.519675	7	53									-6.21594	7	53
				-1.70766	8	53									-4.1338	8	53									-5.43474	8	53
				2.08809	9	53									0.246466	9	53									-3.14926	9	53
				-4.36421	10	53									-3.51901	10	53									2.20992	10	53
				3.13554	11	53									1.45122	11	53									-0.608298	11	53
				-1.03093	12	53									1.38642	12	53									2.11496	12	53
				-1.92702	13	53									2.70708	13	53									-2.89914	13	53
				2.06623	14	53									-3.24255	14	53									0.510613	14	53
				-1.14114	15	53									0.529998	15	53									-0.681344	15	53
				-3.5133	16	53									-0.293838	16	53									-2.65447	16	53
				-1.25056	17	53									-1.64819	17	53									3.55113	17	53
				-3.54553	18	53									3.03727	18	53									-8.35086	18	53
				2.61766	19	53									-1.37371	19	53									1.02542	19	53
				1.2377	20	53									1.69872	20	53									-0.681253	20	53
				-2.46363	21	53									-0.409427	21	53									0.001702	21	53
				-2.21302	22	53									-0.801255	22	53									7.54701	22	53
				0.954756	23	53									4.44757	23	53									-11.8654	23	53
				3.78156	24	53									2.7425	24	53									2.42544	24	53
		54	-1.74447										54	-0.657671										54	-0.924963
				0.857231	0	54									0.253948	0	54									0.960592	0	54
				-0.632625	1	54									-0.570349	1	54									0.711802	1	54
				-1.55378	2	54									-0.093035	2	54									1.69163	2	54
				-2.33255	3	54									0.250549	3	54									-1.29597	3	54
				-1.32281	4	54									0.204897	4	54									-1.36455	4	54
				0.111925	5	54									-0.727339	5	54									-0.256991	5	54
				-0.748082	6	54									-0.634196	6	54									0.504598	6	54
				-4.72665	7	54									0.457652	7	54									-1.33764	7	54
				-1.09547	8	54									-0.865854	8	54									-0.994005	8	54
				0.362146	9	54									0.182797	9	54									2.09478	9	54
				2.47253	10	54									-0.204354	10	54									-0.124683	10	54
				1.89087	11	54									1.37979	11	54									-0.327685	11	54
				1.88742	12	54									0.014579	12	54									0.231062	12	54
				-0.979113	13	54									-0.796379	13	54									0.761266	13	54
				-3.88941	14	54									-0.15074	14	54									0.888616	14	54
				-0.096907	15	54									-0.419587	15	54									-0.285836	15	54
				1.34873	16	54									-0.07719	16	54									-1.35732	16	54
				-1.45703	17	54									-0.280614	17	54									-0.655349	17	54
				-1.48494	18	54									-0.836389	18	54									-1.47023	18	54
				2.4729	19	54									0.265102	19	54									-0.1635	19	54
				2.69251	20	54									0.060275	20	54									-0.09531	20	54
				6.13635	21	54									-0.312455	21	54									0.550913	21	54
				0.040791	22	54									0.81385	22	54									0.380543	22	54
				-5.8357	23	54									0.649714	23	54									-0.974048	23	54
				1.79193	24	54									-0.055367	24	54									-0.545	24	54
		55	-1.33618										55	-0.505677										55	-0.77146
				-0.912757	0	55									-0.665727	0	55									-0.02556	0	55
				-2.2145	1	55									-0.338504	1	55									-0.507365	1	55
				-3.00088	2	55									-0.367827	2	55									0.0412	2	55
				3.42361	3	55									-0.012427	3	55									-0.320117	3	55
				-0.252751	4	55									0.184675	4	55									-0.573485	4	55
				-0.426528	5	55									0.057451	5	55									-0.192114	5	55
				1.14521	6	55									-0.405244	6	55									-0.861135	6	55
				-2.71461	7	55									0.189659	7	55									-0.597709	7	55
				0.188134	8	55									-0.044096	8	55									-0.865481	8	55
				0.128465	9	55									-0.575924	9	55									-0.434631	9	55
				-2.62465	10	55									-0.178366	10	55									-0.16067	10	55
				-1.05112	11	55									-0.221868	11	55									-0.495507	11	55
				1.1686	12	55									-0.390476	12	55									0.08015	12	55
				-0.528122	13	55									-0.403342	13	55									-0.599845	13	55
				3.23315	14	55									-0.113276	14	55									0.039215	14	55
				-1.26701	15	55									-0.153647	15	55									-0.215864	15	55
				-0.755434	16	55									0.25917	16	55									-0.339622	16	55
				1.81127	17	55									-0.573911	17	55									-0.008554	17	55
				-1.21427	18	55									0.174992	18	55									-1.38386	18	55
				-0.790679	19	55									-0.295104	19	55									-0.07033	19	55
				1.52793	20	55									-0.137968	20	55									-0.360154	20	55
				1.32892	21	55									-0.692556	21	55									-0.180126	21	55
				-0.38648	22	55									-0.333201	22	55									-0.036239	22	55
				2.65637	23	55									0.175391	23	55									-1.09643	23	55
				-0.225859	24	55									0.304998	24	55									0.061529	24	55
		56	-1.78172										56	-0.339753										56	-0.643509
				0.921422	0	56									-0.27065	0	56									-0.049641	0	56
				-1.35835	1	56									-0.819505	1	56									-1.45459	1	56
				-1.29134	2	56									-0.514511	2	56									0.011265	2	56
				0.066025	3	56									0.025293	3	56									0.449695	3	56
				1.44666	4	56									0.181009	4	56									1.14883	4	56
				-0.598537	5	56									-0.131085	5	56									0.076171	5	56
				-1.44474	6	56									0.008163	6	56									-2.47448	6	56
				-2.48249	7	56									-0.250962	7	56									-2.29567	7	56
				-0.978578	8	56									-0.508183	8	56									-2.02286	8	56
				-1.7458	9	56									-0.141774	9	56									-1.47244	9	56
				-0.058308	10	56									-0.698582	10	56									0.439717	10	56
				-1.18036	11	56									0.128133	11	56									-1.02509	11	56
				1.00442	12	56									0.362599	12	56									0.770129	12	56
				-1.19021	13	56									-0.017145	13	56									-1.00853	13	56
				-0.796058	14	56									-0.093241	14	56									0.286335	14	56
				-0.147862	15	56									-0.165123	15	56									-0.306952	15	56
				1.08456	16	56									-0.441049	16	56									-1.09258	16	56
				-0.105755	17	56									-0.013775	17	56									0.976319	17	56
				-2.24348	18	56									-0.623121	18	56									-3.8349	18	56
				0.818418	19	56									-0.061144	19	56									0.109283	19	56
				2.54012	20	56									0.29627	20	56									-0.023828	20	56
				-0.651176	21	56									-0.305492	21	56									-0.970717	21	56
				-0.234718	22	56									0.531134	22	56									1.22842	22	56
				-1.34027	23	56									0.243295	23	56									-2.14979	23	56
				1.20874	24	56									0.013622	24	56									0.222475	24	56
		57	-1.99776										57	0.156791										57	1.17848
				-0.020106	0	57									1.11563	0	57									1.39954	0	57
				-2.32782	1	57									-0.535363	1	57									0.446041	1	57
				-0.2733	2	57									-1.35392	2	57									-0.318834	2	57
				1.1212	3	57									-0.58996	3	57									-0.473561	3	57
				3.36558	4	57									0.990811	4	57									0.056268	4	57
				-0.407057	5	57									-0.432411	5	57									-1.23052	5	57
				-1.8455	6	57									0.416952	6	57									-0.07915	6	57
				-2.98258	7	57									-1.02421	7	57									-0.06976	7	57
				1.61312	8	57									-0.46591	8	57									-0.206859	8	57
				-0.795277	9	57									-0.5524	9	57									-2.01224	9	57
				-0.224362	10	57									-0.629755	10	57									-0.324323	10	57
				-1.22268	11	57									-0.389874	11	57									-3.2138	11	57
				0.955144	12	57									-0.926222	12	57									-0.457647	12	57
				-0.397462	13	57									-1.09243	13	57									0.589949	13	57
				-0.534353	14	57									-0.66147	14	57									0.703927	14	57
				0.05368	15	57									-0.421777	15	57									0.133419	15	57
				-0.153896	16	57									1.6297	16	57									2.42775	16	57
				0.466729	17	57									0.475055	17	57									-0.450685	17	57
				-2.88985	18	57									-1.64772	18	57									1.12618	18	57
				-0.132678	19	57									-0.100302	19	57									1.14607	19	57
				2.97947	20	57									0.684847	20	57									0.450146	20	57
				-1.9416	21	57									-1.43229	21	57									-0.543471	21	57
				-0.19709	22	57									0.643373	22	57									-1.63376	22	57
				-1.02265	23	57									0.508185	23	57									-0.712827	23	57
				0.08243	24	57									-0.007996	24	57									0.489083	24	57
		58	0.171829										58	-0.439714										58	-1.10702
				1.05421	0	58									-0.180403	0	58									1.38431	0	58
				-1.68231	1	58									-0.498351	1	58									-6.20898	1	58
				-2.07536	2	58									-0.421706	2	58									-1.33535	2	58
				0.127554	3	58									-0.27296	3	58									4.37939	3	58
				1.34557	4	58									-0.010024	4	58									6.97667	4	58
				-0.509755	5	58									-0.142233	5	58									-1.69746	5	58
				-1.00893	6	58									-0.208316	6	58									-2.20418	6	58
				-1.47561	7	58									-0.310615	7	58									-3.96895	7	58
				-2.70988	8	58									-0.453903	8	58									0.634555	8	58
				-2.04874	9	58									-0.372756	9	58									-4.69264	9	58
				-0.220186	10	58									-0.543562	10	58									-3.26076	10	58
				-2.24673	11	58									-0.059294	11	58									0.39607	11	58
				0.740152	12	58									0.075502	12	58									2.82843	12	58
				-1.90733	13	58									-0.087961	13	58									-0.714593	13	58
				1.37624	14	58									-0.062857	14	58									0.136505	14	58
				-0.197198	15	58									-0.101315	15	58									-0.32304	15	58
				1.78917	16	58									-0.089159	16	58									0.523554	16	58
				0.026172	17	58									0.045705	17	58									3.45133	17	58
				-2.07156	18	58									-0.505305	18	58									-10.3725	18	58
				1.40646	19	58									-0.161667	19	58									-0.083465	19	58
				2.20167	20	58									0.025267	20	58									4.46292	20	58
				-1.28791	21	58									-0.280534	21	58									-2.87532	21	58
				-0.546481	22	58									0.230682	22	58									4.38297	22	58
				-0.52851	23	58									-0.103182	23	58									2.57433	23	58
				1.86661	24	58									-0.057881	24	58									0.125374	24	58
		59	-2.86769										59	-0.008556										59	-2.54175
				0.858322	0	59									-0.989438	0	59									-1.48627	0	59
				4.55701	1	59									-1.21933	1	59									-3.43838	1	59
				1.75779	2	59									-0.526711	2	59									-0.169147	2	59
				3.46051	3	59									-0.023597	3	59									1.21943	3	59
				-4.17001	4	59									0.165721	4	59									-3.646	4	59
				-0.280878	5	59									-0.082381	5	59									-1.77388	5	59
				-1.7741	6	59									-0.19765	6	59									7.72935	6	59
				0.034476	7	59									0.07422	7	59									-8.57648	7	59
				5.61476	8	59									0.186507	8	59									-0.331474	8	59
				0.251178	9	59									-0.563309	9	59									2.43628	9	59
				-2.08923	10	59									0.175069	10	59									-7.00065	10	59
				-3.15224	11	59									-0.06798	11	59									0.710465	11	59
				-2.08135	12	59									-0.594547	12	59									0.41286	12	59
				0.911364	13	59									-0.735169	13	59									0.401279	13	59
				-0.41615	14	59									-0.176231	14	59									5.80467	14	59
				-0.131967	15	59									-0.318676	15	59									3.31556	15	59
				-3.62654	16	59									0.444022	16	59									-0.326382	16	59
				-8.00349	17	59									-0.148693	17	59									4.1857	17	59
				0.433338	18	59									-0.2138	18	59									-1.22795	18	59
				0.274189	19	59									-0.313925	19	59									-2.89286	19	59
				1.23733	20	59									-0.579654	20	59									-0.205123	20	59
				-0.102992	21	59									-0.691931	21	59									-1.36396	21	59
				-6.75274	22	59									0.105755	22	59									2.12965	22	59
				2.90942	23	59									-0.015264	23	59									-3.2751	23	59
				2.14563	24	59									-0.115551	24	59									-2.06502	24	59
		60	-1.99601										60	-1.06484										60	7.66417
				-0.019946	0	60									-0.593724	0	60									-2.74739	25	60
				-2.32789	1	60									-0.965193	1	60									-7.53043	26	60
				-0.271835	2	60									-0.604875	2	60									-0.897608	27	60
				1.11988	3	60									1.36115	3	60									-0.506407	28	60
				3.36526	4	60									-1.36646	4	60									-3.77027	29	60
				-0.406803	5	60									-1.08471	5	60									-1.55118	30	60
				-1.84548	6	60									-5.37327	6	60									0.335643	31	60
				-2.98382	7	60									2.8256	7	60									-2.44078	32	60
				1.61327	8	60									-1.18878	8	60									-1.94153	33	60
				-0.793842	9	60									3.87133	9	60									0.487972	34	60
				-0.22465	10	60									1.64311	10	60									-0.918218	35	60
				-1.22266	11	60									2.82317	11	60									4.4327	36	60
				0.955164	12	60									2.549	12	60									4.73274	37	60
				-0.396901	13	60									-3.48533	13	60									0.389405	38	60
				-0.534069	14	60									3.62397	14	60									-9.19167	39	60
				0.053825	15	60									0.222311	15	60									-6.47472	40	60
				-0.154234	16	60									-1.53351	16	60									1.59496	41	60
				0.468414	17	60									-0.02051	17	60									2.70233	42	60
				-2.88976	18	60									-1.65041	18	60									0.654625	43	60
				-0.133434	19	60									-0.825848	19	60									0.370384	44	60
				2.97823	20	60									-0.563134	20	60									0.312827	45	60
				-1.94259	21	60									3.33202	21	60									11.1538	46	60
				-0.196118	22	60									1.0902	22	60									-6.17219	47	60
				-1.02479	23	60									0.143226	23	60									-4.94113	48	60
				0.081987	24	60									-3.93667	24	60									-8.39925	49	60
		61	-1.34952										61	-0.028689												-8.92785	50	60
				-1.66114	0	61									-1.17111	0	61									-1.78277	51	60
				-1.70628	1	61									-3.14236	1	61									3.57061	52	60
				0.977913	2	61									0.844947	2	61									-1.83498	53	60
				0.694305	3	61									3.82104	3	61									0.508128	54	60
				-0.594029	4	61									1.07778	4	61									-0.21443	55	60
				-1.45997	5	61									-0.048827	5	61									-0.582342	56	60
				2.28057	6	61									1.0873	6	61									0.040038	57	60
				-0.705429	7	61									0.503619	7	61									-4.66132	58	60
				0.637043	8	61									-2.80419	8	61									-2.97213	59	60
				2.95174	9	61									0.564984	9	61							61	11.2582
				-1.75398	10	61									-0.326552	10	61									-2.11528	25	61
				-5.05738	11	61									1.88711	11	61									1.41379	26	61
				-2.41152	12	61									1.08464	12	61									-2.76089	27	61
				-0.040182	13	61									-1.5683	13	61									-0.632598	28	61
				2.85933	14	61									0.935155	14	61									0.982471	29	61
				2.00453	15	61									-0.503652	15	61									-6.48599	30	61
				0.240596	16	61									-2.97758	16	61									-0.475072	31	61
				-0.582688	17	61									-0.676966	17	61									-2.04908	32	61
				-1.80543	18	61									-2.10739	18	61									-10.6943	33	61
				-1.7798	19	61									-1.82448	19	61									-5.54119	34	61
				0.420827	20	61									0.437889	20	61									-3.78447	35	61
				-0.513845	21	61									-1.88801	21	61									1.9541	36	61
				-2.46438	22	61									2.05161	22	61									1.86548	37	61
				1.8041	23	61									-1.4375	23	61									1.629	38	61
				2.26483	24	61									-0.008955	24	61									-0.547864	39	61
		62	-0.998118										62	-0.350436												0.228088	40	61
				0.851275	0	62									-0.023533	0	62									5.63417	41	61
				-2.85359	1	62									-0.380974	1	62									2.26744	42	61
				-1.6435	2	62									-0.44138	2	62									-0.621451	43	61
				1.87227	3	62									-0.42485	3	62									0.22877	44	61
				3.21043	4	62									0.109467	4	62									-0.032327	45	61
				-0.734481	5	62									-0.138021	5	62									-5.91576	46	61
				-0.163704	6	62									-0.211785	6	62									-0.227415	47	61
				-3.80198	7	62									-0.297535	7	62									-4.38836	48	61
				1.30403	8	62									-0.439925	8	62									0.842659	49	61
				-0.458828	9	62									-0.464483	9	62									0.217922	50	61
				-0.927248	10	62									-0.385843	10	62									-4.3722	51	61
				-1.44131	11	62									-0.159165	11	62									-2.54562	52	61
				0.666948	12	62									-0.110489	12	62									-7.83157	53	61
				-0.88528	13	62									-0.232425	13	62									-0.39466	54	61
				-0.357911	14	62									-0.086501	14	62									-0.226018	55	61
				0.51241	15	62									-0.123943	15	62									-2.01235	56	61
				-0.02303	16	62									0.150107	16	62									-0.941959	57	61
				0.918217	17	62									0.095315	17	62									-8.50513	58	61
				-3.75949	18	62									-0.462159	18	62									-0.123521	59	61
				0.285504	19	62									-0.146384	19	62							62	-0.397385
				4.46751	20	62									-0.077791	20	62									0.828349	25	62
				-1.28868	21	62									-0.420991	21	62									-6.04331	26	62
				0.18257	22	62									0.11369	22	62									-1.8311	27	62
				1.33462	23	62									-0.178588	23	62									-0.997336	28	62
				-0.061407	24	62									-0.039461	24	62									-3.78515	29	62
		63	-1.42063										63	1.33523												-2.57462	30	62
				-0.901499	0	63									-1.30732	0	63									-0.369315	31	62
				-2.81794	1	63									-1.47393	1	63									-0.874331	32	62
				-0.584334	2	63									4.55117	2	63									1.21109	33	62
				1.61309	3	63									-0.954772	3	63									-0.535329	34	62
				2.03826	4	63									-1.36116	4	63									4.07019	35	62
				-0.529558	5	63									-1.04368	5	63									-1.0485	36	62
				-0.336311	6	63									3.13927	6	63									4.44648	37	62
				-3.26718	7	63									-3.02373	7	63									0.532678	38	62
				0.135061	8	63									1.16929	8	63									1.86055	39	62
				-0.829567	9	63									1.66106	9	63									-8.72738	40	62
				0.025353	10	63									-4.25115	10	63									-3.33994	41	62
				-2.12386	11	63									-5.43342	11	63									0.494822	42	62
				0.969654	12	63									-1.54188	12	63									8.44498	43	62
				-0.19587	13	63									-2.1767	13	63									-0.101526	44	62
				-0.386886	14	63									-0.931166	14	63									-0.305726	45	62
				1.06374	15	63									1.98647	15	63									7.5161	46	62
				1.50932	16	63									7.51489	16	63									-8.41647	47	62
				-0.923932	17	63									3.11138	17	63									-0.71616	48	62
				-1.187	18	63									-0.295702	18	63									-1.75076	49	62
				0.677996	19	63									0.142844	19	63									3.65505	50	62
				4.50399	20	63									-2.98199	20	63									-1.15161	51	62
				-0.528737	21	63									-3.49751	21	63									-7.37134	52	62
				-2.82882	22	63									-2.79122	22	63									0.595694	53	62
				1.38071	23	63									-0.05029	23	63									-4.37192	54	62
				1.08606	24	63									-2.33998	24	63									-0.665036	55	62
		64	-0.140294										64	-0.642287												-1.16908	56	62
				-0.836878	0	64									0.388398	0	64									5.34324	57	62
				-1.73863	1	64									-0.042495	1	64									0.206098	58	62
				-0.086967	2	64									0.030644	2	64									11.1573	59	62
				-3.11922	3	64									0.294329	3	64
				2.7721	4	64									-0.305179	4	64
				-0.026547	5	64									-1.16335	5	64
				-1.62877	6	64									-0.012807	6	64
				2.79955	7	64									0.533804	7	64
				-7.0036	8	64									-0.4176	8	64
				-0.219482	9	64									0.791819	9	64
				3.52061	10	64									-0.246691	10	64
				3.87364	11	64									0.84647	11	64
				-0.161586	12	64									-0.708014	12	64
				6.75308	13	64									-0.939601	13	64
				3.50767	14	64									-0.665321	14	64
				-0.297167	15	64									-0.412274	15	64
				3.52901	16	64									0.752508	16	64
				-6.64587	17	64									-0.44356	17	64
				3.39096	18	64									-0.109364	18	64
				-2.79113	19	64									0.385868	19	64
				-0.260793	20	64									-0.173318	20	64
				-2.4927	21	64									-0.37168	21	64
				-4.68203	22	64									0.020089	22	64
				-1.96925	23	64									0.420865	23	64
				1.45238	24	64									-0.476726	24	64
		65	0.395718										65	-0.091734
				3.56523	0	65									-0.897272	0	65
				0.164171	1	65									-1.06169	1	65
				-1.90642	2	65									-0.509393	2	65
				-1.4274	3	65									-0.045544	3	65
				1.48429	4	65									0.186416	4	65
				-0.363738	5	65									-0.06879	5	65
				0.694233	6	65									-0.236608	6	65
				-2.19668	7	65									0.07227	7	65
				-1.53014	8	65									0.155525	8	65
				-0.083601	9	65									-0.557936	9	65
				1.36315	10	65									0.144956	10	65
				-1.21025	11	65									-0.099362	11	65
				0.425587	12	65									-0.547226	12	65
				-2.6444	13	65									-0.69597	13	65
				-1.51465	14	65									-0.151245	14	65
				-0.101368	15	65									-0.29512	15	65
				1.49054	16	65									0.432772	16	65
				-0.821508	17	65									-0.157257	17	65
				-1.52442	18	65									-0.181546	18	65
				-0.183927	19	65									-0.309311	19	65
				0.625577	20	65									-0.53383	20	65
				-0.515961	21	65									-0.691621	21	65
				-1.89	22	65									0.045829	22	65
				-3.43884	23	65									-0.003471	23	65
				0.252127	24	65									-0.040971	24	65
		66	6.85935										66	-0.342703
				3.96816	25	66									-0.401688	0	66
				-2.20265	26	66									-1.81349	1	66
				-4.65397	27	66									0.380352	2	66
				-0.789375	28	66									1.00281	3	66
				-0.752392	29	66									0.538204	4	66
				5.8559	30	66									-0.03012	5	66
				-1.12973	31	66									0.421446	6	66
				-2.55033	32	66									0.82464	7	66
				-3.10826	33	66									-0.149331	8	66
				2.39553	34	66									0.367876	9	66
				-3.19757	35	66									-0.949048	10	66
				-4.12549	36	66									0.769499	11	66
				6.34064	37	66									0.977051	12	66
				-2.2417	38	66									0.022256	13	66
				1.22913	39	66									-0.487481	14	66
				5.2426	40	66									-0.246677	15	66
				-1.03205	41	66									-1.53527	16	66
				-5.31256	42	66									0.31425	17	66
				-6.14122	43	66									-0.725128	18	66
				-5.17938	44	66									-0.056936	19	66
				-2.94657	45	66									0.352649	20	66
				-3.29426	46	66									-0.541735	21	66
				0.150707	47	66									0.825697	22	66
				1.3579	48	66									0.557601	23	66
				-5.30037	49	66									-0.621515	24	66
				-2.96726	50	66							67	-0.278876
				-0.820519	51	66									-0.741062	0	67
				2.80626	52	66									-0.739723	1	67
				9.25598	53	66									-0.457196	2	67
				-8.68377	54	66									-0.080308	3	67
				3.35651	55	66									0.201191	4	67
				-2.62745	56	66									-0.034301	5	67
				-2.77443	57	66									-0.332882	6	67
				-3.24656	58	66									0.086508	7	67
				-6.80514	59	66									0.077377	8	67
				-2.7763	60	66									-0.560779	9	67
				-5.58362	61	66									0.051189	10	67
				-2.35838	62	66									-0.160271	11	67
				-4.25735	63	66									-0.454294	12	67
				-5.65587	64	66									-0.593225	13	67
				-3.64431	65	66									-0.113792	14	67
		67	0.073215												-0.240786	15	67
				-6.78705	25	67									0.370703	16	67
				-1.46072	26	67									-0.237533	17	67
				3.90787	27	67									-0.087304	18	67
				0.47273	28	67									-0.297664	19	67
				-3.17412	29	67									-0.41722	20	67
				1.00407	30	67									-0.675407	21	67
				-0.111632	31	67									-0.085432	22	67
				1.61783	32	67									0.028958	23	67
				-0.760131	33	67									0.096894	24	67
				-0.450566	34	67							68	-0.460253
				-0.726283	35	67									-0.737285	0	68
				-0.494552	36	67									-0.227424	1	68
				0.048254	37	67									-0.354906	2	68
				-1.03529	38	67									0.139457	3	68
				0.321439	39	67									0.210658	4	68
				0.989109	40	67									0.14452	5	68
				-0.400803	41	67									-0.339526	6	68
				0.030244	42	67									0.291486	7	68
				-1.7471	43	67									-0.019363	8	68
				-0.685924	44	67									-0.580908	9	68
				-1.10215	45	67									-0.236192	10	68
				3.43556	46	67									-0.266708	11	68
				-3.51008	47	67									-0.460557	12	68
				-0.657186	48	67									-0.438892	13	68
				0.754353	49	67									-0.131644	14	68
				9.05968	50	67									-0.125587	15	68
				1.56135	51	67									0.307874	16	68
				-3.08182	52	67									-0.764492	17	68
				2.78176	53	67									0.361689	18	68
				-0.407314	54	67									-0.284843	19	68
				0.806937	55	67									0.059106	20	68
				-0.486901	56	67									-0.810504	21	68
				-1.12232	57	67									-0.501608	22	68
				1.21734	58	67									0.330383	23	68
				-1.28786	59	67									0.446484	24	68
				-1.12179	60	67							69	-1.68572
				-2.85317	61	67									0.450057	0	69
				-3.57891	62	67									-2.11414	1	69
				2.83053	63	67									-3.05941	2	69
				-0.756882	64	67									2.14264	3	69
				-2.28296	65	67									-0.251743	4	69
		68	1.71291												-0.906348	5	69
				-6.07651	25	68									3.33365	6	69
				-2.60233	26	68									-3.8152	7	69
				2.85594	27	68									1.53326	8	69
				1.25611	28	68									-5.64874	9	69
				-3.0465	29	68									-1.3691	10	69
				3.21661	30	68									-3.00114	11	69
				0.950358	31	68									-0.142348	12	69
				-5.50343	32	68									1.00196	13	69
				-0.226945	33	68									1.62428	14	69
				3.93464	34	68									0.387566	15	69
				-0.162899	35	68									-1.47727	16	69
				6.93084	36	68									2.44711	17	69
				3.98777	37	68									-4.78426	18	69
				-2.13834	38	68									0.038258	19	69
				2.26985	39	68									4.59242	20	69
				-5.89241	40	68									-0.471255	21	69
				0.875302	41	68									3.57067	22	69
				-5.62019	42	68									3.20142	23	69
				6.10274	43	68									2.93007	24	69
				-5.3602	44	68							70	0.142102
				2.43175	45	68									0.93799	0	70
				2.45706	46	68									-0.566322	1	70
				6.70458	47	68									-1.41672	2	70
				2.76116	48	68									-0.615027	3	70
				0.703424	49	68									0.881322	4	70
				-2.12331	50	68									-0.365632	5	70
				-8.03124	51	68									0.459132	6	70
				-4.8764	52	68									-0.958183	7	70
				2.88365	53	68									-0.368761	8	70
				-3.10438	54	68									-0.485174	9	70
				2.24511	55	68									-0.56941	10	70
				0.111514	56	68									-0.367414	11	70
				2.59851	57	68									-0.826995	12	70
				-1.34953	58	68									-0.981378	13	70
				-6.00328	59	68									-0.552037	14	70
				2.59689	60	68									-0.384985	15	70
				1.13832	61	68									1.4721	16	70
				2.05749	62	68									0.454584	17	70
				1.74028	63	68									-1.45538	18	70
				-11.9014	64	68									-0.054311	19	70
				-3.21632	65	68									0.630681	20	70
															-1.28777	21	70
															0.558245	22	70
															0.458571	23	70
															-0.058693	24	70
													71	-0.216757
															0.130832	0	71
															-0.399737	1	71
															-0.555614	2	71
															-0.467643	3	71
															0.254302	4	71
															-0.166621	5	71
															-0.054531	6	71
															-0.330893	7	71
															-0.411804	8	71
															-0.436656	9	71
															-0.333511	10	71
															-0.188809	11	71
															-0.218525	12	71
															-0.307607	13	71
															-0.097935	14	71
															-0.169303	15	71
															0.417873	16	71
															0.216629	17	71
															-0.540245	18	71
															-0.125518	19	71
															-0.065963	20	71
															-0.568163	21	71
															0.161746	22	71
															-0.08459	23	71
															-0.010574	24	71
													72	-1.55842
															-1.3365	0	72
															-1.82233	1	72
															-0.080083	2	72
															-0.433789	3	72
															0.619486	4	72
															-0.067557	5	72
															-0.460116	6	72
															0.713219	7	72
															-0.56443	8	72
															0.061993	9	72
															-0.513801	10	72
															1.89304	11	72
															1.45424	12	72
															1.35397	13	72
															1.93051	14	72
															-0.185063	15	72
															-0.405059	16	72
															-0.186668	17	72
															-2.15133	18	72
															-0.914201	19	72
															0.042914	20	72
															-0.869066	21	72
															-0.211947	22	72
															0.777151	23	72
															1.32282	24	72
													73	-0.389101
															-0.069363	0	73
															-0.387178	1	73
															-0.421913	2	73
															-0.397357	3	73
															0.06417	4	73
															-0.132187	5	73
															-0.244093	6	73
															-0.304425	7	73
															-0.447	8	73
															-0.459184	9	73
															-0.420088	10	73
															-0.144386	11	73
															-0.067373	12	73
															-0.194109	13	73
															-0.077232	14	73
															-0.110214	15	73
															0.073827	16	73
															0.067874	17	73
															-0.453383	18	73
															-0.147992	19	73
															-0.060813	20	73
															-0.372099	21	73
															0.119233	22	73
															-0.190614	23	73
															-0.050384	24	73
													74	-2.50742
															-4.15849	0	74
															1.24885	1	74
															-3.02183	2	74
															4.31467	3	74
															-1.73599	4	74
															-1.02414	5	74
															1.90388	6	74
															3.73581	7	74
															1.1795	8	74
															1.89519	9	74
															0.413425	10	74
															-0.328467	11	74
															-2.68468	12	74
															-2.14706	13	74
															-2.51468	14	74
															0.898483	15	74
															-0.799358	16	74
															-2.94428	17	74
															-0.092655	18	74
															-2.73289	19	74
															-0.376903	20	74
															-4.85662	21	74
															-0.775941	22	74
															2.44761	23	74
															4.42138	24	74
													75	2.16385
															2.00643	25	75
															0.195377	26	75
															0.425129	27	75
															3.22088	28	75
															0.907408	29	75
															1.23645	30	75
															1.63674	31	75
															3.6362	32	75
															0.187455	33	75
															-3.01954	34	75
															-8.49173	35	75
															0.38455	36	75
															0.38368	37	75
															-3.62738	38	75
															1.46274	39	75
															-0.090628	40	75
															-5.68401	41	75
															-0.333954	42	75
															3.17763	43	75
															3.2276	44	75
															3.22295	45	75
															5.06587	46	75
															0.462232	47	75
															7.51734	48	75
															-1.20431	49	75
															-14.4279	50	75
															0.172691	51	75
															0.131535	52	75
															1.0511	53	75
															1.76605	54	75
															-0.497159	55	75
															1.1298	56	75
															1.37268	57	75
															0.426366	58	75
															0.359552	59	75
															4.04238	60	75
															6.89395	61	75
															0.174472	62	75
															-5.33915	63	75
															1.11322	64	75
															0.269173	65	75
															2.65403	66	75
															0.049082	67	75
															-0.928779	68	75
															0.518595	69	75
															1.26145	70	75
															0.270758	71	75
															0.319073	72	75
															0.177607	73	75
															-10.6884	74	75
													76	3.12196
															-3.39802	25	76
															-0.372712	26	76
															-0.791968	27	76
															-2.99106	28	76
															0.446634	29	76
															-0.691566	30	76
															-3.12065	31	76
															-0.995789	32	76
															-0.354301	33	76
															-0.072646	34	76
															-0.993059	35	76
															-0.188715	36	76
															-0.723018	37	76
															-0.819648	38	76
															1.34848	39	76
															0.583338	40	76
															0.731645	41	76
															-3.78259	42	76
															2.19369	43	76
															-3.42375	44	76
															4.28357	45	76
															0.580313	46	76
															-0.179027	47	76
															-5.82826	48	76
															0.556457	49	76
															-1.28234	50	76
															-0.305902	51	76
															0.609564	52	76
															7.87615	53	76
															-0.184946	54	76
															0.576321	55	76
															-0.164925	56	76
															-2.65046	57	76
															-0.183127	58	76
															0.702003	59	76
															3.39056	60	76
															1.38798	61	76
															-0.315219	62	76
															0.769192	63	76
															-1.15545	64	76
															0.65535	65	76
															0.241001	66	76
															0.594651	67	76
															0.569564	68	76
															-2.67522	69	76
															-2.33562	70	76
															-0.522008	71	76
															-2.68859	72	76
															-0.265109	73	76
															1.14925	74	76
													77	4.21004
															-2.54822	25	77
															-0.710272	26	77
															-1.12178	27	77
															-1.02117	28	77
															-14.8831	29	77
															0.627871	30	77
															-2.77202	31	77
															-1.50854	32	77
															-0.681175	33	77
															-1.8797	34	77
															-8.89395	35	77
															-0.216784	36	77
															-1.06946	37	77
															4.82111	38	77
															-2.81884	39	77
															-1.2436	40	77
															-3.08246	41	77
															2.56238	42	77
															-1.68347	43	77
															-1.02107	44	77
															-2.31624	45	77
															5.60655	46	77
															-0.172196	47	77
															0.004864	48	77
															-1.01524	49	77
															1.24764	50	77
															-0.591029	51	77
															-1.46236	52	77
															-3.50288	53	77
															0.570864	54	77
															-1.04068	55	77
															0.054006	56	77
															-1.96615	57	77
															-0.19153	58	77
															-1.77114	59	77
															9.38403	60	77
															0.6184	61	77
															-0.610259	62	77
															8.5731	63	77
															1.1311	64	77
															-1.63921	65	77
															1.25238	66	77
															-1.37153	67	77
															-1.00031	68	77
															10.0157	69	77
															-1.8556	70	77
															-0.891348	71	77
															2.78274	72	77
															-0.49218	73	77
															-3.35066	74	77

## Sheet: ANN 2
				ANN 25-13-1											ANN 25-28-1											ANN 25-44-1
	Input variable	Node		Intermediate nodes			Output variable	Node				Input variable	Node		Intermediate nodes			Output variable	Node				Input variable	Node		Intermediate nodes			Output variable	Node
	Fructose	0		25 to 37			Harvest date	38				Fructose	0		25 to 52			Production type	53				Fructose	0		25 to 68			Tomato cultivar	69
	Glucose	1										Glucose	1										Glucose	1
	Ascorbic acid	2										Ascorbic acid	2										Ascorbic acid	2
	Phenols	3										Phenols	3										Phenols	3
	Lycopene	4										Lycopene	4										Lycopene	4
	Protein	5										Protein	5										Protein	5
	P	6										P	6										P	6
	Na	7										Na	7										Na	7
	K	8										K	8										K	8
	Ca	9										Ca	9										Ca	9
	Mg	10										Mg	10										Mg	10
	Fe	11										Fe	11										Fe	11
	Cu	12										Cu	12										Cu	12
	Zn	13										Zn	13										Zn	13
	Mn	14										Mn	14										Mn	14
	FT	15										FT	15										FT	15
	Oxalic acid	16										Oxalic acid	16										Oxalic acid	16
	Pyruvic acid	17										Pyruvic acid	17										Pyruvic acid	17
	Malic acid	18										Malic acid	18										Malic acid	18
	Citric acid	19										Citric acid	19										Citric acid	19
	Fumaric acid	20										Fumaric acid	20										Fumaric acid	20
	Chlorogenic acid	21										Chlorogenic acid	21										Chlorogenic acid	21
	Caffeic acid	22										Caffeic acid	22										Caffeic acid	22
	Coumaric acid	23										Coumaric acid	23										Coumaric acid	23
	Ferulic acid	24										Ferulic acid	24										Ferulic acid	24
		Node	Bias	Weight	from	to							Node	Bias	Weight	from	to							Node	Bias	Weight	from	to
		25	-2.82263										25	-0.476829										25	-0.741526
				-0.387943	0	25									-0.348251	0	25									-0.330675	0	25
				-0.508727	1	25									-0.301692	1	25									-0.4816	1	25
				-1.18139	2	25									-0.263444	2	25									-0.330682	2	25
				-1.64652	3	25									-0.263873	3	25									-0.57129	3	25
				-4.46812	4	25									-0.232016	4	25									-0.188414	4	25
				-1.2191	5	25									-0.119114	5	25									-0.157319	5	25
				-0.541266	6	25									-0.316684	6	25									-0.446093	6	25
				1.27208	7	25									-0.112428	7	25									-0.410991	7	25
				8.42665	8	25									-0.302754	8	25									-0.511771	8	25
				-0.288293	9	25									-0.29245	9	25									-0.303342	9	25
				-0.810611	10	25									-0.379793	10	25									-0.713324	10	25
				0.317171	11	25									-0.252757	11	25									-0.479262	11	25
				-0.53153	12	25									-0.064059	12	25									0.024228	12	25
				0.969926	13	25									-0.069498	13	25									-0.080161	13	25
				0.136227	14	25									-0.098856	14	25									-0.037246	14	25
				-0.481164	15	25									-0.01428	15	25									-0.034449	15	25
				-0.164225	16	25									-0.332175	16	25									0.024028	16	25
				-2.89793	17	25									-0.53799	17	25									-0.052672	17	25
				1.57685	18	25									-0.093641	18	25									-0.311891	18	25
				0.754791	19	25									-0.179334	19	25									-0.183363	19	25
				-1.36342	20	25									-0.16617	20	25									0.006273	20	25
				0.004208	21	25									-0.189919	21	25									-0.202531	21	25
				-2.69125	22	25									-0.339235	22	25									-0.226194	22	25
				2.1309	23	25									-0.300444	23	25									-0.084234	23	25
				-2.68467	24	25									-0.134636	24	25									-0.183324	24	25
		26	-0.521131										26	-0.276214										26	0.923426
				0.159923	0	26									0.146126	0	26									-0.124723	0	26
				0.012895	1	26									-0.159138	1	26									-2.20197	1	26
				-0.237803	2	26									-0.492611	2	26									0.54511	2	26
				-0.817829	3	26									-1.05198	3	26									0.683444	3	26
				-0.867481	4	26									0.091553	4	26									2.41194	4	26
				-0.500091	5	26									0.127231	5	26									-0.376889	5	26
				-0.657354	6	26									-0.425785	6	26									-2.15402	6	26
				-0.095263	7	26									0.588687	7	26									-3.6349	7	26
				-0.015831	8	26									-0.726939	8	26									-1.57817	8	26
				0.40792	9	26									-0.573853	9	26									-0.089001	9	26
				-0.932592	10	26									-0.407438	10	26									-2.22877	10	26
				-1.00165	11	26									-0.61449	11	26									-3.18035	11	26
				-0.343823	12	26									-0.146727	12	26									1.63168	12	26
				-0.441685	13	26									-0.459286	13	26									0.17976	13	26
				-0.339353	14	26									0.246122	14	26									-0.040123	14	26
				-0.177352	15	26									-0.095968	15	26									0.242087	15	26
				0.408356	16	26									0.148806	16	26									0.160085	16	26
				-0.019652	17	26									-0.248126	17	26									1.12873	17	26
				-0.431947	18	26									-0.305121	18	26									-1.69156	18	26
				0.101109	19	26									-0.029102	19	26									0.863513	19	26
				-0.340406	20	26									-0.262782	20	26									2.31782	20	26
				-0.03582	21	26									-0.874369	21	26									-2.34019	21	26
				-0.384577	22	26									-0.659559	22	26									1.69298	22	26
				-0.248191	23	26									-0.349429	23	26									0.589882	23	26
				-0.72536	24	26									0.231377	24	26									0.484152	24	26
		27	-2.84056										27	-0.481957										27	-0.976154
				1.45103	0	27									-0.350023	0	27									-0.645548	0	27
				0.110751	1	27									-0.305315	1	27									-1.41412	1	27
				0.460832	2	27									-0.259159	2	27									-0.076194	2	27
				-0.590167	3	27									-0.264603	3	27									-0.103237	3	27
				0.744678	4	27									-0.238414	4	27									-1.51438	4	27
				-0.734473	5	27									-0.128718	5	27									0.046647	5	27
				-1.16835	6	27									-0.316532	6	27									-0.481633	6	27
				-1.66068	7	27									-0.129862	7	27									-0.365925	7	27
				-0.370559	8	27									-0.306619	8	27									-1.5656	8	27
				-2.11754	9	27									-0.293408	9	27									0.069094	9	27
				-0.333731	10	27									-0.380032	10	27									-0.841761	10	27
				-1.0836	11	27									-0.247228	11	27									-0.52591	11	27
				-0.23864	12	27									-0.068055	12	27									0.100233	12	27
				-0.098773	13	27									-0.074802	13	27									-0.149825	13	27
				1.02063	14	27									-0.098451	14	27									-0.00167	14	27
				-0.30319	15	27									-0.010923	15	27									-0.139672	15	27
				0.898509	16	27									-0.334681	16	27									-0.105683	16	27
				1.73936	17	27									-0.511529	17	27									0.268542	17	27
				-3.03984	18	27									-0.100753	18	27									0.149145	18	27
				0.112804	19	27									-0.189321	19	27									0.211909	19	27
				-0.209159	20	27									-0.164386	20	27									-0.162879	20	27
				-1.97887	21	27									-0.179284	21	27									0.462072	21	27
				1.47205	22	27									-0.325898	22	27									0.157682	22	27
				0.72168	23	27									-0.305957	23	27									-0.633283	23	27
				1.7549	24	27									-0.145381	24	27									0.137978	24	27
		28	-0.841001										28	-1.26724										28	0.75132
				0.70857	0	28									-2.39266	0	28									-1.45232	0	28
				0.251979	1	28									-2.24312	1	28									-3.6894	1	28
				-0.253819	2	28									4.68488	2	28									-0.728705	2	28
				-1.20218	3	28									-3.13464	3	28									-0.940431	3	28
				-1.61247	4	28									-2.68749	4	28									-2.4913	4	28
				-0.6105	5	28									0.697245	5	28									0.328009	5	28
				-0.9179	6	28									4.49188	6	28									2.14678	6	28
				0.228032	7	28									-8.65419	7	28									-0.362461	7	28
				0.400165	8	28									2.87392	8	28									-0.999534	8	28
				0.512778	9	28									1.46111	9	28									-0.255286	9	28
				-1.62789	10	28									-10.0221	10	28									-1.45994	10	28
				-1.50196	11	28									4.88433	11	28									-1.15815	11	28
				-0.441346	12	28									1.38702	12	28									0.196419	12	28
				0.333972	13	28									-4.06702	13	28									-1.28209	13	28
				-0.497476	14	28									5.57386	14	28									1.08753	14	28
				-0.202926	15	28									0.420813	15	28									-0.27009	15	28
				1.08859	16	28									-0.90258	16	28									-0.947255	16	28
				0.830038	17	28									-0.829999	17	28									1.84121	17	28
				-1.08605	18	28									-1.68335	18	28									-0.624423	18	28
				-0.048026	19	28									2.87272	19	28									-0.080043	19	28
				-0.218506	20	28									5.93456	20	28									0.341045	20	28
				0.084988	21	28									-5.10407	21	28									2.35105	21	28
				-0.296521	22	28									1.51675	22	28									-0.155087	22	28
				0.479385	23	28									-5.09545	23	28									1.43602	23	28
				-0.672981	24	28									2.24541	24	28									-1.74366	24	28
		29	-1.71921										29	-0.510745										29	-3.75542
				-1.29957	0	29									-0.365749	0	29									-0.536837	0	29
				-0.64381	1	29									-0.326083	1	29									2.37304	1	29
				0.706579	2	29									-0.241654	2	29									-2.83102	2	29
				0.827678	3	29									-0.267182	3	29									0.12036	3	29
				-1.42118	4	29									-0.280721	4	29									-2.7712	4	29
				-1.47571	5	29									-0.171906	5	29									-0.106641	5	29
				-1.14364	6	29									-0.312392	6	29									1.08431	6	29
				2.61641	7	29									-0.205027	7	29									1.73433	7	29
				-0.503372	8	29									-0.324345	8	29									-1.32742	8	29
				-0.510964	9	29									-0.298307	9	29									-1.90739	9	29
				0.077195	10	29									-0.38903	10	29									-1.2792	10	29
				0.046491	11	29									-0.224931	11	29									-0.138388	11	29
				0.48478	12	29									-0.088399	12	29									-1.42026	12	29
				-2.32155	13	29									-0.101904	13	29									2.68122	13	29
				0.422028	14	29									-0.091191	14	29									-0.052217	14	29
				-0.144341	15	29									0.004648	15	29									-0.150055	15	29
				-1.87518	16	29									-0.346817	16	29									3.59233	16	29
				-2.89291	17	29									-0.393344	17	29									-2.67674	17	29
				0.888172	18	29									-0.132184	18	29									2.91952	18	29
				-0.770989	19	29									-0.243582	19	29									4.88204	19	29
				-2.39029	20	29									-0.165566	20	29									-1.75703	20	29
				1.65979	21	29									-0.136732	21	29									-0.714019	21	29
				-0.860432	22	29									-0.271824	22	29									-1.95971	22	29
				-0.229326	23	29									-0.332088	23	29									-1.15706	23	29
				1.57227	24	29									-0.199401	24	29									-1.38111	24	29
		30	0.202335										30	-3.09132										30	-0.483843
				2.36417	0	30									-0.437515	0	30									-0.482592	0	30
				-3.37947	1	30									-0.594014	1	30									-0.921428	1	30
				2.22046	2	30									0.217424	2	30									-0.478749	2	30
				2.95335	3	30									2.10918	3	30									-0.788989	3	30
				2.62769	4	30									-3.04923	4	30									-0.215831	4	30
				-0.167331	5	30									-3.38094	5	30									-0.016343	5	30
				-1.56955	6	30									10.5137	6	30									0.32007	6	30
				-2.78279	7	30									-4.21612	7	30									-0.740689	7	30
				-5.5882	8	30									2.1153	8	30									0.072002	8	30
				0.814287	9	30									-0.558582	9	30									0.081016	9	30
				5.71129	10	30									-7.91273	10	30									-0.675118	10	30
				-0.981799	11	30									-0.351758	11	30									-1.2449	11	30
				-1.77137	12	30									-3.30756	12	30									0.109143	12	30
				0.134937	13	30									0.494652	13	30									0.166112	13	30
				-0.175575	14	30									0.444666	14	30									0.025264	14	30
				-0.290608	15	30									1.39427	15	30									-0.112656	15	30
				-0.990854	16	30									-0.947524	16	30									0.474437	16	30
				4.07801	17	30									0.956333	17	30									0.370683	17	30
				-8.92628	18	30									0.575652	18	30									-0.238868	18	30
				4.49816	19	30									0.227234	19	30									0.177857	19	30
				-0.548198	20	30									-1.77299	20	30									-0.002806	20	30
				-1.69773	21	30									-2.17716	21	30									0.427278	21	30
				2.75425	22	30									-0.653386	22	30									-0.214457	22	30
				-6.69686	23	30									-3.36432	23	30									0.065234	23	30
				3.51476	24	30									0.161193	24	30									-0.205497	24	30
		31	-2.51763										31	-0.248093										31	-0.740085
				0.72912	0	31									-0.238101	0	31									-0.331742	0	31
				1.08693	1	31									-0.146907	1	31									-0.483315	1	31
				0.814877	2	31									-0.380236	2	31									-0.329973	2	31
				-0.865148	3	31									-0.12313	3	31									-0.574112	3	31
				-1.93448	4	31									-0.107333	4	31									-0.188679	4	31
				-0.545183	5	31									-0.008928	5	31									-0.156719	5	31
				-1.65333	6	31									-0.298257	6	31									-0.443597	6	31
				-0.321929	7	31									0.142046	7	31									-0.411246	7	31
				-0.061758	8	31									-0.267776	8	31									-0.508842	8	31
				-0.866004	9	31									-0.308139	9	31									-0.300147	9	31
				1.33116	10	31									-0.586284	10	31									-0.712982	10	31
				0.952745	11	31									-0.480141	11	31									-0.481129	11	31
				-0.826822	12	31									0.153163	12	31									0.024878	12	31
				-0.051343	13	31									0.093077	13	31									-0.079905	13	31
				0.03506	14	31									-0.254805	14	31									-0.036892	14	31
				-0.082739	15	31									-0.087013	15	31									-0.034782	15	31
				-0.678454	16	31									-0.317682	16	31									0.027063	16	31
				-0.132007	17	31									-1.27701	17	31									-0.051235	17	31
				-1.93976	18	31									0.126764	18	31									-0.312604	18	31
				1.33883	19	31									-0.05967	19	31									-0.184151	19	31
				-1.0986	20	31									-0.182013	20	31									0.005323	20	31
				-0.199835	21	31									-0.405555	21	31									-0.200518	21	31
				-0.267542	22	31									-0.429973	22	31									-0.224514	22	31
				-1.28596	23	31									-0.150953	23	31									-0.081351	23	31
				1.04218	24	31									-0.151138	24	31									-0.181498	24	31
		32	-1.05081										32	-0.472891										32	0.063204
				0.853145	0	32									-0.347208	0	32									-1.09086	0	32
				-2.61869	1	32									-0.299034	1	32									-2.77356	1	32
				-3.52538	2	32									-0.266986	2	32									-0.628567	2	32
				0.366608	3	32									-0.263148	3	32									-0.432329	3	32
				2.85941	4	32									-0.227668	4	32									-1.85825	4	32
				-0.122699	5	32									-0.111586	5	32									0.093713	5	32
				-1.03178	6	32									-0.316492	6	32									0.476963	6	32
				-3.53799	7	32									-0.098879	7	32									-0.094719	7	32
				1.25449	8	32									-0.299693	8	32									-1.62748	8	32
				-2.46912	9	32									-0.291589	9	32									0.389506	9	32
				-0.635905	10	32									-0.380052	10	32									-1.17632	10	32
				0.712244	11	32									-0.257253	11	32									-0.543024	11	32
				0.847196	12	32									-0.060932	12	32									-0.032203	12	32
				-1.11702	13	32									-0.065317	13	32									-0.86326	13	32
				-1.76161	14	32									-0.099004	14	32									0.415842	14	32
				-0.614913	15	32									-0.01688	15	32									-0.244497	15	32
				-0.689986	16	32									-0.330261	16	32									-0.417423	16	32
				0.377565	17	32									-0.559012	17	32									0.688314	17	32
				-5.2842	18	32									-0.087977	18	32									-0.830782	18	32
				2.87551	19	32									-0.172039	19	32									-0.354646	19	32
				3.22086	20	32									-0.167914	20	32									-0.032446	20	32
				-0.948071	21	32									-0.19841	21	32									1.34729	21	32
				2.20826	22	32									-0.349903	22	32									0.390071	22	32
				1.57836	23	32									-0.296007	23	32									0.383643	23	32
				-1.41705	24	32									-0.126659	24	32									-0.550283	24	32
		33	-2.66061										33	-0.376345										33	-0.914624
				-1.10205	0	33									0.819528	0	33									-0.467178	0	33
				-5.61763	1	33									0.447233	1	33									-0.806265	1	33
				0.673	2	33									-2.63255	2	33									-0.344603	2	33
				1.47543	3	33									-1.98508	3	33									-0.68719	3	33
				3.52644	4	33									-2.65922	4	33									-0.775635	4	33
				-2.89108	5	33									-4.60096	5	33									0.003427	5	33
				0.242951	6	33									6.63414	6	33									-0.29876	6	33
				-0.122684	7	33									-6.41809	7	33									-0.53586	7	33
				-2.90458	8	33									-0.000746	8	33									-0.717333	8	33
				-1.50057	9	33									5.40252	9	33									-0.111518	9	33
				-1.98412	10	33									-2.03364	10	33									-0.708767	10	33
				-0.895701	11	33									-6.71388	11	33									-0.749961	11	33
				2.77666	12	33									-4.08888	12	33									0.159567	12	33
				-1.06379	13	33									0.478607	13	33									-0.085286	13	33
				3.63219	14	33									5.88232	14	33									0.011488	14	33
				-0.493622	15	33									1.23869	15	33									-0.103816	15	33
				-1.33477	16	33									-3.93819	16	33									0.293212	16	33
				0.594623	17	33									4.07572	17	33									0.370744	17	33
				-6.65384	18	33									1.21993	18	33									0.073037	18	33
				2.85292	19	33									-6.3125	19	33									0.14724	19	33
				3.52483	20	33									2.31515	20	33									-0.06151	20	33
				-1.5294	21	33									11.0264	21	33									0.009832	21	33
				2.84638	22	33									-6.97604	22	33									-0.428392	22	33
				3.99623	23	33									4.29129	23	33									-0.206927	23	33
				1.62839	24	33									-2.54494	24	33									-0.058805	24	33
		34	-4.14998										34	-1.16444										34	-1.03576
				0.707769	0	34									2.01912	0	34									-0.625783	0	34
				2.09358	1	34									-0.042945	1	34									-1.3532	1	34
				0.360311	2	34									0.723003	2	34									-0.093681	2	34
				-0.021952	3	34									-1.15409	3	34									-0.080878	3	34
				-1.02019	4	34									-5.2751	4	34									-1.51682	4	34
				-0.762737	5	34									-1.14637	5	34									0.05602	5	34
				-0.139498	6	34									-0.250939	6	34									-0.485663	6	34
				-1.9594	7	34									-2.43814	7	34									-0.316669	7	34
				1.2602	8	34									-1.88954	8	34									-1.54663	8	34
				-1.47937	9	34									5.12909	9	34									0.03429	9	34
				1.29277	10	34									-2.51342	10	34									-0.828351	10	34
				2.84365	11	34									-0.150852	11	34									-0.526266	11	34
				-0.193819	12	34									0.751538	12	34									0.108144	12	34
				0.35229	13	34									-2.44934	13	34									-0.129395	13	34
				0.45745	14	34									-1.03738	14	34									-0.003664	14	34
				-0.180181	15	34									0.338933	15	34									-0.138696	15	34
				1.0644	16	34									4.13853	16	34									-0.081205	16	34
				-1.2558	17	34									1.52018	17	34									0.296311	17	34
				-1.24623	18	34									-0.10332	18	34									0.293138	18	34
				0.502939	19	34									-1.53283	19	34									0.332338	19	34
				-1.82656	20	34									-0.891501	20	34									-0.140572	20	34
				-0.823119	21	34									1.99388	21	34									0.431422	21	34
				-0.642933	22	34									-1.88287	22	34									0.062362	22	34
				-2.3988	23	34									-1.37899	23	34									-0.685994	23	34
				1.23989	24	34									0.209061	24	34									0.097613	24	34
		35	-0.973137										35	-0.137645										35	0.497361
				0.875797	0	35									-0.546142	0	35									-1.24002	0	35
				0.424345	1	35									-0.663667	1	35									-3.19845	1	35
				-0.194186	2	35									0.024984	2	35									-0.607273	2	35
				-1.25105	3	35									-0.126331	3	35									-0.439607	3	35
				-1.67281	4	35									-0.17623	4	35									-1.8941	4	35
				-0.498603	5	35									-0.183288	5	35									0.303668	5	35
				-1.01658	6	35									-0.304371	6	35									1.38812	6	35
				0.505591	7	35									0.678838	7	35									-0.077271	7	35
				0.730839	8	35									-0.255154	8	35									-1.13242	8	35
				0.367093	9	35									0.247015	9	35									0.307899	9	35
				-1.58565	10	35									-1.25262	10	35									-1.12274	10	35
				-1.26252	11	35									0.060288	11	35									-0.604202	11	35
				-0.314216	12	35									0.947288	12	35									0.13143	12	35
				0.578357	13	35									0.832768	13	35									-0.942341	13	35
				-0.373078	14	35									-1.23648	14	35									0.895858	14	35
				-0.19132	15	35									-0.232115	15	35									-0.27754	15	35
				1.05905	16	35									-0.727936	16	35									-0.542823	16	35
				0.952784	17	35									-3.62092	17	35									1.14931	17	35
				-1.28145	18	35									1.86642	18	35									-0.822641	18	35
				-0.345929	19	35									1.79243	19	35									-0.281223	19	35
				-0.262704	20	35									-0.433798	20	35									0.114859	20	35
				0.132088	21	35									-0.981978	21	35									1.74506	21	35
				-0.345572	22	35									-0.196405	22	35									0.109513	22	35
				0.556565	23	35									-0.068799	23	35									0.86575	23	35
				-0.58262	24	35									-1.01909	24	35									-0.988982	24	35
		36	-1.50009										36	-0.503803										36	-0.58018
				3.09127	0	36									-0.521412	0	36									-0.103259	0	36
				-2.61527	1	36									-0.475278	1	36									-0.527017	1	36
				-1.32336	2	36									0.386057	2	36									-0.509997	2	36
				0.542427	3	36									-0.313758	3	36									-0.209591	3	36
				4.22333	4	36									-0.341627	4	36									0.265772	4	36
				-0.886161	5	36									-0.532538	5	36									-0.179643	5	36
				-1.73962	6	36									-1.09813	6	36									-0.737803	6	36
				-3.34453	7	36									0.24452	7	36									-0.871463	7	36
				1.37877	8	36									-0.32656	8	36									-0.780534	8	36
				-1.53191	9	36									-0.35382	9	36									-0.584945	9	36
				-0.681859	10	36									-0.352782	10	36									-1.03649	10	36
				0.087165	11	36									0.093094	11	36									-1.16951	11	36
				-0.403932	12	36									-0.248409	12	36									0.105025	12	36
				-2.77824	13	36									-1.01542	13	36									0.132279	13	36
				-1.57139	14	36									0.034168	14	36									0.014095	14	36
				-0.562945	15	36									0.072194	15	36									0.012883	15	36
				0.630583	16	36									-0.584231	16	36									-0.176768	16	36
				1.09508	17	36									0.47025	17	36									-0.139327	17	36
				-5.45008	18	36									-0.636888	18	36									-0.415018	18	36
				-0.264994	19	36									-0.503701	19	36									0.337318	19	36
				1.4023	20	36									-0.080864	20	36									0.69438	20	36
				-2.05549	21	36									0.042507	21	36									-0.653561	21	36
				1.88105	22	36									0.068941	22	36									-0.486893	22	36
				1.73237	23	36									-1.0282	23	36									-0.192311	23	36
				-0.23801	24	36									-0.453915	24	36									-0.598855	24	36
		37	-2.42904										37	1.42991										37	-0.569697
				1.24056	0	37									0.605093	0	37									-0.403902	0	37
				-1.84194	1	37									1.80825	1	37									-0.692809	1	37
				-0.638402	2	37									-1.51171	2	37									-0.457532	2	37
				0.55931	3	37									-7.59999	3	37									-0.992209	3	37
				2.47678	4	37									2.75812	4	37									-0.069094	4	37
				-0.763341	5	37									0.886263	5	37									-0.196467	5	37
				-0.924709	6	37									2.47706	6	37									-0.110985	6	37
				-3.30893	7	37									0.742843	7	37									-0.551831	7	37
				0.268001	8	37									-2.22927	8	37									-0.059334	8	37
				-1.74087	9	37									-1.80364	9	37									-0.04912	9	37
				-0.939526	10	37									-0.522659	10	37									-0.861389	10	37
				0.226256	11	37									-2.30661	11	37									-0.980092	11	37
				0.212481	12	37									-0.011092	12	37									0.050454	12	37
				-1.2761	13	37									0.513548	13	37									0.04147	13	37
				0.286186	14	37									3.01146	14	37									-0.073655	14	37
				-0.500401	15	37									-0.552571	15	37									-0.077722	15	37
				-0.047744	16	37									3.97629	16	37									0.227442	16	37
				0.98949	17	37									-1.71391	17	37									-0.009907	17	37
				-4.1202	18	37									-0.44712	18	37									-0.499436	18	37
				0.694596	19	37									-0.643876	19	37									-0.140309	19	37
				1.22339	20	37									3.48319	20	37									0.053136	20	37
				-1.5749	21	37									-0.783109	21	37									0.10216	21	37
				1.565	22	37									-3.42933	22	37									-0.166052	22	37
				1.4019	23	37									-2.5987	23	37									0.172456	23	37
				0.083226	24	37									0.421868	24	37									-0.196112	24	37
		38	5.48934										38	-0.154533										38	-0.636718
				-2.41312	25	38									-0.145459	0	38									1.35913	0	38
				-0.439838	26	38									-0.059992	1	38									-1.12543	1	38
				-1.68588	27	38									-0.455099	2	38									-1.22839	2	38
				-0.863384	28	38									-0.138906	3	38									1.1136	3	38
				-2.31219	29	38									-0.036219	4	38									0.029443	4	38
				-2.91207	30	38									0.083943	5	38									-0.418205	5	38
				1.37261	31	38									-0.340308	6	38									-0.004135	6	38
				-3.2075	32	38									0.385693	7	38									-0.6717	7	38
				-4.3003	33	38									-0.306986	8	38									-2.91142	8	38
				-0.152922	34	38									-0.323589	9	38									0.574034	9	38
				-0.844883	35	38									-0.658774	10	38									-1.24623	10	38
				-4.47987	36	38									-0.557164	11	38									-2.36848	11	38
				-2.29273	37	38									0.184649	12	38									0.172192	12	38
															0.082322	13	38									-1.71096	13	38
															-0.227298	14	38									0.084218	14	38
															-0.110698	15	38									-0.225253	15	38
															-0.289543	16	38									0.321057	16	38
															-1.44415	17	38									-0.299937	17	38
															0.110748	18	38									-0.537534	18	38
															-0.073731	19	38									0.505241	19	38
															-0.25028	20	38									0.587328	20	38
															-0.584198	21	38									0.694397	21	38
															-0.481886	22	38									3.22638	22	38
															-0.116576	23	38									0.240293	23	38
															-0.039352	24	38									2.04149	24	38
													39	2.794										39	-0.592426
															1.97524	0	39									-0.377487	0	39
															-4.71449	1	39									-0.648785	1	39
															-2.54307	2	39									-0.414993	2	39
															0.97603	3	39									-0.89282	3	39
															-4.63912	4	39									-0.085263	4	39
															-2.68603	5	39									-0.181093	5	39
															1.56457	6	39									-0.150114	6	39
															-2.632	7	39									-0.513237	7	39
															-0.465289	8	39									-0.133837	8	39
															5.48455	9	39									-0.07483	9	39
															-3.17969	10	39									-0.806755	10	39
															-5.16941	11	39									-0.883314	11	39
															0.292958	12	39									0.04516	12	39
															-4.22429	13	39									0.021813	13	39
															-2.69229	14	39									-0.058196	14	39
															0.824481	15	39									-0.070753	15	39
															4.74502	16	39									0.220929	16	39
															5.6107	17	39									-0.018982	17	39
															-0.949866	18	39									-0.453246	18	39
															-5.79456	19	39									-0.139205	19	39
															-3.09365	20	39									0.04151	20	39
															0.473161	21	39									0.045286	21	39
															-1.49096	22	39									-0.154908	22	39
															3.20119	23	39									0.131357	23	39
															-2.05708	24	39									-0.16973	24	39
													40	-0.441293										40	0.761003
															-0.342017	0	40									-1.46132	0	40
															-0.280667	1	40									-3.70647	1	40
															-0.296012	2	40									-0.736481	2	40
															-0.252283	3	40									-0.967628	3	40
															-0.208794	4	40									-2.51365	4	40
															-0.061762	5	40									0.326861	5	40
															-0.308987	6	40									2.17109	6	40
															-0.017024	7	40									-0.368553	7	40
															-0.278068	8	40									-0.997194	8	40
															-0.282077	9	40									-0.281138	9	40
															-0.393724	10	40									-1.47715	10	40
															-0.294475	11	40									-1.18478	11	40
															-0.035021	12	40									0.194547	12	40
															-0.033161	13	40									-1.30239	13	40
															-0.101876	14	40									1.08721	14	40
															-0.033956	15	40									-0.268342	15	40
															-0.318324	16	40									-0.959561	16	40
															-0.711523	17	40									1.87201	17	40
															-0.04758	18	40									-0.613145	18	40
															-0.135119	19	40									-0.066063	19	40
															-0.183085	20	40									0.348212	20	40
															-0.256675	21	40									2.3748	21	40
															-0.420782	22	40									-0.164891	22	40
															-0.258092	23	40									1.46046	23	40
															-0.085463	24	40									-1.77455	24	40
													41	0.890973										41	1.81064
															-0.032498	0	41									0.011687	0	41
															-0.180393	1	41									-2.19512	1	41
															-1.74612	2	41									-3.14441	2	41
															-5.17124	3	41									4.5309	3	41
															0.930756	4	41									0.878619	4	41
															0.000585	5	41									-2.71342	5	41
															0.360172	6	41									0.926546	6	41
															0.352498	7	41									-5.58868	7	41
															1.30526	8	41									-4.06593	8	41
															-0.649813	9	41									-0.936788	9	41
															0.830418	10	41									-4.58277	10	41
															-2.3744	11	41									-9.91932	11	41
															-0.295697	12	41									5.0477	12	41
															-1.48572	13	41									-2.61912	13	41
															1.49046	14	41									-1.46307	14	41
															-0.297943	15	41									0.530391	15	41
															0.629268	16	41									5.81353	16	41
															-1.14155	17	41									0.622863	17	41
															-1.07438	18	41									-3.81458	18	41
															1.46036	19	41									4.16095	19	41
															2.39805	20	41									6.00857	20	41
															0.350387	21	41									-6.79845	21	41
															-1.83664	22	41									4.23764	22	41
															-1.64955	23	41									-1.06619	23	41
															-0.363133	24	41									2.69998	24	41
													42	-0.39404										42	-0.395997
															-0.27924	0	42									-0.854842	0	42
															-0.235106	1	42									-1.21092	1	42
															-0.452611	2	42									-0.723143	2	42
															-0.422671	3	42									-0.810617	3	42
															-0.200479	4	42									-0.238366	4	42
															0.09126	5	42									-0.112196	5	42
															-0.324611	6	42									0.54596	6	42
															0.406156	7	42									-1.33303	7	42
															-0.407444	8	42									0.541155	8	42
															-0.284727	9	42									0.200818	9	42
															-0.458631	10	42									-0.820692	10	42
															-0.410163	11	42									-1.92649	11	42
															-0.066958	12	42									0.001873	12	42
															-0.109865	13	42									0.168696	13	42
															-0.013781	14	42									-0.122738	14	42
															-0.080505	15	42									-0.136424	15	42
															-0.222067	16	42									0.253028	16	42
															-0.915344	17	42									0.374102	17	42
															-0.025141	18	42									-0.155108	18	42
															-0.049673	19	42									0.513183	19	42
															-0.297725	20	42									0.444701	20	42
															-0.568017	21	42									1.23711	21	42
															-0.640491	22	42									-0.334269	22	42
															-0.255902	23	42									0.187701	23	42
															0.118248	24	42									-0.687462	24	42
													43	-0.277398										43	-0.189546
															-0.256086	0	43									-0.938178	0	43
															-0.169602	1	43									-2.49924	1	43
															-0.372214	2	43									-0.516136	2	43
															-0.152683	3	43									-0.289078	3	43
															-0.131117	4	43									-1.87972	4	43
															-0.007264	5	43									0.004472	5	43
															-0.297956	6	43									0.078279	6	43
															0.117249	7	43									-0.197312	7	43
															-0.265903	8	43									-1.90177	8	43
															-0.293803	9	43									0.429908	9	43
															-0.552537	10	43									-1.17345	10	43
															-0.457609	11	43									-0.519153	11	43
															0.121937	12	43									-0.032412	12	43
															0.07262	13	43									-0.735361	13	43
															-0.225917	14	43									0.248783	14	43
															-0.080432	15	43									-0.226228	15	43
															-0.313426	16	43									-0.425583	16	43
															-1.19895	17	43									0.433677	17	43
															0.099354	18	43									-0.830838	18	43
															-0.068523	19	43									-0.453122	19	43
															-0.182808	20	43									-0.072594	20	43
															-0.384457	21	43									1.16803	21	43
															-0.447827	22	43									0.566899	22	43
															-0.164782	23	43									0.131577	23	43
															-0.130889	24	43									-0.254631	24	43
													44	-2.14191										44	1.75058
															-0.566587	0	44									-0.316098	0	44
															-2.04701	1	44									-0.344613	1	44
															2.51858	2	44									-2.13457	2	44
															-1.56463	3	44									-2.20693	3	44
															-0.898299	4	44									-0.083891	4	44
															-1.92297	5	44									1.19733	5	44
															3.62411	6	44									0.521088	6	44
															1.28739	7	44									-3.1943	7	44
															-1.17846	8	44									-1.5632	8	44
															-1.97684	9	44									-0.478461	9	44
															-1.45636	10	44									-1.70376	10	44
															3.40064	11	44									-0.20079	11	44
															0.62548	12	44									1.56308	12	44
															-1.97646	13	44									2.0842	13	44
															-1.54867	14	44									0.450626	14	44
															0.42324	15	44									0.476333	15	44
															-0.92309	16	44									2.8907	16	44
															6.49666	17	44									-2.34032	17	44
															2.03114	18	44									-0.464467	18	44
															0.290956	19	44									-1.31754	19	44
															-2.56127	20	44									1.06004	20	44
															-2.64127	21	44									4.99212	21	44
															-4.1268	22	44									-0.382955	22	44
															3.2082	23	44									-9.17565	23	44
															-6.61968	24	44									1.39707	24	44
													45	-0.483896										45	0.516936
															-0.350813	0	45									-1.26044	0	45
															-0.30672	1	45									-3.25651	1	45
															-0.257651	2	45									-0.594735	2	45
															-0.26483	3	45									-0.433717	3	45
															-0.241009	4	45									-1.90088	4	45
															-0.132231	5	45									0.323302	5	45
															-0.316374	6	45									1.48862	6	45
															-0.136243	7	45									-0.108011	7	45
															-0.308028	8	45									-1.09886	8	45
															-0.293734	9	45									0.265468	9	45
															-0.380277	10	45									-1.12773	10	45
															-0.245258	11	45									-0.632206	11	45
															-0.069537	12	45									0.168224	12	45
															-0.076756	13	45									-0.948239	13	45
															-0.098221	14	45									0.955841	14	45
															-0.009685	15	45									-0.285444	15	45
															-0.335617	16	45									-0.562758	16	45
															-0.501929	17	45									1.20957	17	45
															-0.103326	18	45									-0.835344	18	45
															-0.193161	19	45									-0.297065	19	45
															-0.163879	20	45									0.131039	20	45
															-0.175467	21	45									1.79033	21	45
															-0.321118	22	45									0.082463	22	45
															-0.307959	23	45									0.901297	23	45
															-0.149456	24	45									-1.04042	24	45
													46	2.03673										46	2.63786
															0.460649	0	46									-0.358979	0	46
															2.15337	1	46									-1.52726	1	46
															0.079624	2	46									-1.27501	2	46
															-4.36877	3	46									0.073211	3	46
															1.82491	4	46									3.13364	4	46
															-1.68755	5	46									0.550653	5	46
															2.31925	6	46									-2.59277	6	46
															0.622394	7	46									-5.8832	7	46
															-0.834715	8	46									1.48513	8	46
															-2.98851	9	46									-0.208733	9	46
															1.51305	10	46									-2.00544	10	46
															-4.25219	11	46									-1.51456	11	46
															-1.18037	12	46									2.05933	12	46
															-4.66594	13	46									0.798214	13	46
															1.75404	14	46									0.167556	14	46
															-0.48309	15	46									0.258326	15	46
															2.63777	16	46									-0.841768	16	46
															0.184067	17	46									1.93358	17	46
															-1.45803	18	46									0.387232	18	46
															-0.915089	19	46									0.994303	19	46
															0.910713	20	46									-1.24637	20	46
															0.146697	21	46									-5.45289	21	46
															-3.30777	22	46									2.63123	22	46
															-1.70206	23	46									-6.79085	23	46
															0.032966	24	46									-2.19617	24	46
													47	-0.555399										47	-0.76459
															-0.392532	0	47									-0.301307	0	47
															-0.354272	1	47									-0.44506	1	47
															-0.217665	2	47									-0.351468	2	47
															-0.272599	3	47									-0.510608	3	47
															-0.349874	4	47									-0.169572	4	47
															-0.217814	5	47									-0.170346	5	47
															-0.31278	6	47									-0.493769	6	47
															-0.261015	7	47									-0.41097	7	47
															-0.34307	8	47									-0.569998	8	47
															-0.310813	9	47									-0.372586	9	47
															-0.411388	10	47									-0.725128	10	47
															-0.207442	11	47									-0.45568	11	47
															-0.117306	12	47									0.010526	12	47
															-0.149203	13	47									-0.076983	13	47
															-0.07053	14	47									-0.042444	14	47
															0.02162	15	47									-0.027494	15	47
															-0.359109	16	47									-0.040028	16	47
															-0.249042	17	47									-0.08448	17	47
															-0.172458	18	47									-0.300321	18	47
															-0.319567	19	47									-0.156694	19	47
															-0.191013	20	47									0.036341	20	47
															-0.107137	21	47									-0.246831	21	47
															-0.224507	22	47									-0.26723	22	47
															-0.366946	23	47									-0.147795	23	47
															-0.255907	24	47									-0.227766	24	47
													48	-2.53542										48	2.4003
															-0.514989	0	48									-0.257663	0	48
															-1.05621	1	48									-1.39166	1	48
															1.99602	2	48									-1.73317	2	48
															0.261786	3	48									0.189582	3	48
															1.50225	4	48									2.99421	4	48
															-1.02599	5	48									0.986705	5	48
															-1.36065	6	48									-2.76372	6	48
															-0.160765	7	48									-5.24112	7	48
															-6.02004	8	48									1.5076	8	48
															-2.45183	9	48									-0.468983	9	48
															0.796974	10	48									-1.59727	10	48
															-6.01924	11	48									-1.76101	11	48
															-2.9527	12	48									1.89791	12	48
															-7.25551	13	48									0.737801	13	48
															0.41636	14	48									0.120252	14	48
															-0.461599	15	48									0.228588	15	48
															9.43557	16	48									-0.89807	16	48
															2.92624	17	48									1.81839	17	48
															-2.4229	18	48									0.040906	18	48
															-1.5271	19	48									0.706591	19	48
															-0.683961	20	48									-0.985688	20	48
															-2.40315	21	48									-4.34644	21	48
															4.36849	22	48									2.66597	22	48
															2.64594	23	48									-7.12324	23	48
															5.13354	24	48									-2.09479	24	48
													49	-0.205834										49	-0.739226
															0.605291	0	49									-0.20441	0	49
															0.545195	1	49									-0.40615	1	49
															0.073069	2	49									-0.43311	2	49
															-2.33947	3	49									-0.396272	3	49
															1.4284	4	49									-0.045096	4	49
															0.050267	5	49									-0.183939	5	49
															-0.0063	6	49									-0.585268	6	49
															0.905457	7	49									-0.504898	7	49
															-1.82229	8	49									-0.693135	8	49
															-0.87921	9	49									-0.508393	9	49
															-0.33982	10	49									-0.80648	10	49
															-0.585507	11	49									-0.569697	11	49
															0.235407	12	49									0.015516	12	49
															0.889877	13	49									-0.00135	13	49
															0.860537	14	49									-0.016753	14	49
															-0.179665	15	49									-0.013726	15	49
															0.270213	16	49									-0.131863	16	49
															-1.38366	17	49									-0.122397	17	49
															-0.229317	18	49									-0.313232	18	49
															-0.475259	19	49									-0.01157	19	49
															-0.076579	20	49									0.203738	20	49
															-1.00721	21	49									-0.37726	21	49
															-1.29462	22	49									-0.37279	22	49
															-0.693508	23	49									-0.265826	23	49
															0.697007	24	49									-0.34732	24	49
													50	-0.946622										50	-0.600311
															-3.16193	0	50									-0.361884	0	50
															-1.65778	1	50									-1.99497	1	50
															5.2114	2	50									-0.357706	2	50
															-1.13351	3	50									0.369621	3	50
															4.01189	4	50									-1.93123	4	50
															2.3685	5	50									-0.252793	5	50
															7.84595	6	50									-0.309434	6	50
															-12.2294	7	50									-0.524901	7	50
															-0.639504	8	50									-2.51697	8	50
															-10.1847	9	50									0.647835	9	50
															-1.88367	10	50									-1.34559	10	50
															-2.52052	11	50									-0.560193	11	50
															-7.25613	12	50									0.02764	12	50
															5.30564	13	50									-0.581679	13	50
															4.38317	14	50									0.092133	14	50
															2.05135	15	50									-0.20985	15	50
															-9.38323	16	50									-0.643216	16	50
															1.69682	17	50									-0.067648	17	50
															-6.67891	18	50									-0.816525	18	50
															8.30782	19	50									-0.506123	19	50
															3.70425	20	50									0.07646	20	50
															-4.77283	21	50									1.04732	21	50
															7.68972	22	50									0.702814	22	50
															-1.35441	23	50									-0.131028	23	50
															4.07948	24	50									0.18214	24	50
													51	-0.21356										51	-1.10097
															0.195359	0	51									-0.602966	0	51
															-0.152394	1	51									-1.30045	1	51
															-0.491404	2	51									-0.108196	2	51
															-1.15188	3	51									-0.040368	3	51
															0.140203	4	51									-1.52663	4	51
															0.144911	5	51									0.06005	5	51
															-0.422657	6	51									-0.493187	6	51
															0.599339	7	51									-0.244656	7	51
															-0.753112	8	51									-1.54781	8	51
															-0.593578	9	51									0.010654	9	51
															-0.400364	10	51									-0.826506	10	51
															-0.656588	11	51									-0.536928	11	51
															-0.145757	12	51									0.111695	12	51
															-0.485187	13	51									-0.103291	13	51
															0.295352	14	51									-0.003378	14	51
															-0.101004	15	51									-0.137654	15	51
															0.21832	16	51									-0.061575	16	51
															-0.207147	17	51									0.317223	17	51
															-0.340879	18	51									0.456009	18	51
															-0.04769	19	51									0.466022	19	51
															-0.253107	20	51									-0.11494	20	51
															-0.924591	21	51									0.418334	21	51
															-0.668091	22	51									-0.024899	22	51
															-0.356882	23	51									-0.738988	23	51
															0.229154	24	51									0.06625	24	51
													52	0.606802										52	-0.880261
															-1.42712	0	52									-0.578093	0	52
															-0.844482	1	52									-1.57716	1	52
															2.05055	2	52									-0.027075	2	52
															1.20951	3	52									-0.017704	3	52
															1.45914	4	52									-1.57078	4	52
															-0.548628	5	52									-0.034653	5	52
															-7.24404	6	52									-0.512787	6	52
															1.46623	7	52									-0.469939	7	52
															-1.58367	8	52									-1.82184	8	52
															1.8302	9	52									0.265692	9	52
															2.01438	10	52									-0.978483	10	52
															3.70247	11	52									-0.598881	11	52
															-0.207878	12	52									0.057401	12	52
															-3.9383	13	52									-0.207746	13	52
															0.326709	14	52									0.025173	14	52
															0.323532	15	52									-0.144254	15	52
															-2.07616	16	52									-0.247365	16	52
															-0.47891	17	52									0.092228	17	52
															-1.98275	18	52									-0.225861	18	52
															-0.071827	19	52									-0.083668	19	52
															0.822822	20	52									-0.170148	20	52
															0.903732	21	52									0.646512	21	52
															-0.214361	22	52									0.496353	22	52
															-1.09476	23	52									-0.500856	23	52
															0.497742	24	52									0.330486	24	52
													53	-4.49088										53	-1.0619
															-0.563901	25	53									-0.406434	0	53
															-1.37017	26	53									-0.757792	1	53
															-0.533664	27	53									-0.368249	2	53
															4.39022	28	53									-0.574509	3	53
															-0.380567	29	53									-0.97056	4	53
															4.73604	30	53									0.040875	5	53
															-1.17325	31	53									-0.371102	6	53
															-0.587029	32	53									-0.456453	7	53
															2.40159	33	53									-0.919319	8	53
															2.08362	34	53									-0.160862	9	53
															-1.7466	35	53									-0.720782	10	53
															0.994491	36	53									-0.697627	11	53
															-4.3573	37	53									0.166374	12	53
															-1.33793	38	53									-0.123356	13	53
															2.58462	39	53									0.014993	14	53
															-0.73888	40	53									-0.113643	15	53
															-3.32131	41	53									0.285782	16	53
															-1.05476	42	53									0.413618	17	53
															-1.12169	43	53									0.31288	18	53
															2.40067	44	53									0.332713	19	53
															-0.522351	45	53									-0.027938	20	53
															-4.75615	46	53									0.00785	21	53
															-0.176707	47	53									-0.522753	22	53
															-2.57668	48	53									-0.366355	23	53
															-1.73269	49	53									-0.094718	24	53
															2.35636	50	53							54	-0.517734
															-1.4504	51	53									0.460531	0	54
															2.70542	52	53									-6.80818	1	54
																										0.757426	2	54
																										2.20641	3	54
																										-1.93343	4	54
																										-0.262041	5	54
																										6.36798	6	54
																										2.74153	7	54
																										-4.45875	8	54
																										1.83108	9	54
																										-2.24383	10	54
																										5.19499	11	54
																										0.209033	12	54
																										-3.80315	13	54
																										-0.093234	14	54
																										-1.70493	15	54
																										-3.99416	16	54
																										2.00367	17	54
																										0.512699	18	54
																										2.92847	19	54
																										0.551994	20	54
																										0.98814	21	54
																										1.92443	22	54
																										-1.35377	23	54
																										-6.89767	24	54
																								55	-0.620454
																										-1.65876	0	55
																										2.02488	1	55
																										-2.05179	2	55
																										-4.36793	3	55
																										-3.04117	4	55
																										-0.640117	5	55
																										-2.6558	6	55
																										-5.08659	7	55
																										-0.760294	8	55
																										2.39778	9	55
																										-4.42444	10	55
																										2.54804	11	55
																										2.28265	12	55
																										3.13684	13	55
																										-1.30525	14	55
																										0.113276	15	55
																										3.74543	16	55
																										-0.615728	17	55
																										-0.750799	18	55
																										3.33331	19	55
																										5.10324	20	55
																										4.1143	21	55
																										4.43285	22	55
																										-8.15176	23	55
																										0.257195	24	55
																								56	-0.717667
																										-0.178328	0	56
																										-0.414975	1	56
																										-0.458673	2	56
																										-0.373815	3	56
																										0.002984	4	56
																										-0.183688	5	56
																										-0.610993	6	56
																										-0.559103	7	56
																										-0.723941	8	56
																										-0.533385	9	56
																										-0.844726	10	56
																										-0.645439	11	56
																										0.028479	12	56
																										0.030335	13	56
																										-0.003222	14	56
																										-0.01021	15	56
																										-0.13951	16	56
																										-0.122889	17	56
																										-0.327949	18	56
																										0.044741	19	56
																										0.275028	20	56
																										-0.420843	21	56
																										-0.395177	22	56
																										-0.280447	23	56
																										-0.382778	24	56
																								57	-1.30882
																										-0.480596	0	57
																										-1.15735	1	57
																										-0.088565	2	57
																										0.284522	3	57
																										-1.31494	4	57
																										0.022792	5	57
																										-0.257874	6	57
																										0.212591	7	57
																										-1.48148	8	57
																										-0.061609	9	57
																										-0.74128	10	57
																										-0.693567	11	57
																										0.043799	12	57
																										0.104086	13	57
																										0.102893	14	57
																										-0.133334	15	57
																										0.163657	16	57
																										0.400043	17	57
																										1.25295	18	57
																										1.18993	19	57
																										-0.073477	20	57
																										0.375442	21	57
																										-0.186723	22	57
																										-0.930585	23	57
																										0.20011	24	57
																								58	-3.8346
																										-8.49426	0	58
																										1.49927	1	58
																										-6.52318	2	58
																										3.05861	3	58
																										-1.43045	4	58
																										-1.94464	5	58
																										7.26852	6	58
																										-2.78666	7	58
																										5.21157	8	58
																										-0.72252	9	58
																										4.53629	10	58
																										-6.00634	11	58
																										-4.33331	12	58
																										-7.64822	13	58
																										-4.16308	14	58
																										1.82098	15	58
																										-2.65205	16	58
																										-6.7298	17	58
																										0.652751	18	58
																										0.737879	19	58
																										1.69044	20	58
																										5.10305	21	58
																										-0.68492	22	58
																										3.59393	23	58
																										2.67618	24	58
																								59	-0.880318
																										-0.599668	0	59
																										-1.56726	1	59
																										-0.028285	2	59
																										-0.040223	3	59
																										-1.5623	4	59
																										-0.019923	5	59
																										-0.506415	6	59
																										-0.457785	7	59
																										-1.7823	8	59
																										0.240953	9	59
																										-0.958551	10	59
																										-0.585317	11	59
																										0.061886	12	59
																										-0.201201	13	59
																										0.02206	14	59
																										-0.143536	15	59
																										-0.228761	16	59
																										0.118179	17	59
																										-0.193462	18	59
																										-0.061222	19	59
																										-0.175713	20	59
																										0.624781	21	59
																										0.462593	22	59
																										-0.511175	23	59
																										0.307272	24	59
																								60	-3.38301
																										-0.717625	0	60
																										-1.2103	1	60
																										3.19872	2	60
																										-0.235027	3	60
																										-1.01922	4	60
																										-1.27732	5	60
																										0.909968	6	60
																										1.12767	7	60
																										-0.200607	8	60
																										6.07803	9	60
																										-0.611606	10	60
																										-1.5829	11	60
																										0.006709	12	60
																										0.108196	13	60
																										1.36339	14	60
																										0.905993	15	60
																										-2.04091	16	60
																										-2.54562	17	60
																										2.07609	18	60
																										-0.646835	19	60
																										-0.32867	20	60
																										-3.01314	21	60
																										-6.40958	22	60
																										3.2534	23	60
																										-1.68192	24	60
																								61	-0.737258
																										-0.201719	0	61
																										-0.406659	1	61
																										-0.435702	2	61
																										-0.39394	3	61
																										-0.040511	4	61
																										-0.183963	5	61
																										-0.587813	6	61
																										-0.509849	7	61
																										-0.696355	8	61
																										-0.511147	9	61
																										-0.810047	10	61
																										-0.576494	11	61
																										0.016648	12	61
																										0.001722	13	61
																										-0.015419	14	61
																										-0.013381	15	61
																										-0.132864	16	61
																										-0.122546	17	61
																										-0.314519	18	61
																										-0.006154	19	61
																										0.210436	20	61
																										-0.381489	21	61
																										-0.375202	22	61
																										-0.26771	23	61
																										-0.350768	24	61
																								62	0.938715
																										0.186344	0	62
																										-1.73706	1	62
																										-0.920929	2	62
																										0.372028	3	62
																										1.58182	4	62
																										-0.351021	5	62
																										-1.50955	6	62
																										-3.05814	7	62
																										-1.14157	8	62
																										-0.177833	9	62
																										-1.94632	10	62
																										-3.8971	11	62
																										1.06101	12	62
																										0.279072	13	62
																										-0.177315	14	62
																										0.169019	15	62
																										0.599239	16	62
																										0.171286	17	62
																										-1.23849	18	62
																										1.42929	19	62
																										1.87455	20	62
																										-2.01854	21	62
																										0.669176	22	62
																										-0.802043	23	62
																										-0.885405	24	62
																								63	-1.8112
																										-1.02594	0	63
																										0.929494	1	63
																										2.51892	2	63
																										0.855985	3	63
																										-1.54718	4	63
																										2.3662	5	63
																										-2.00827	6	63
																										10.5394	7	63
																										1.7878	8	63
																										-2.44939	9	63
																										-13.0337	10	63
																										1.79182	11	63
																										-6.42681	12	63
																										3.01479	13	63
																										-4.34534	14	63
																										0.782076	15	63
																										-2.23209	16	63
																										-3.28433	17	63
																										-4.61702	18	63
																										3.24386	19	63
																										0.482002	20	63
																										-5.35707	21	63
																										0.847299	22	63
																										3.83195	23	63
																										4.5187	24	63
																								64	-0.737281
																										-0.20175	0	64
																										-0.406653	1	64
																										-0.435672	2	64
																										-0.393967	3	64
																										-0.040564	4	64
																										-0.183963	5	64
																										-0.587784	6	64
																										-0.509792	7	64
																										-0.696318	8	64
																										-0.511116	9	64
																										-0.810006	10	64
																										-0.576416	11	64
																										0.016635	12	64
																										0.001687	13	64
																										-0.015435	14	64
																										-0.013385	15	64
																										-0.132853	16	64
																										-0.122545	17	64
																										-0.314504	18	64
																										-0.006216	19	64
																										0.210359	20	64
																										-0.381441	21	64
																										-0.375175	22	64
																										-0.267689	23	64
																										-0.350729	24	64
																								65	-0.319513
																										1.13783	0	65
																										-2.98634	1	65
																										-3.70978	2	65
																										4.13343	3	65
																										-0.265027	4	65
																										-0.352367	5	65
																										2.56191	6	65
																										-2.64605	7	65
																										-1.17397	8	65
																										2.30028	9	65
																										-5.75664	10	65
																										1.02533	11	65
																										-0.325937	12	65
																										0.135401	13	65
																										-2.69362	14	65
																										-0.261199	15	65
																										-2.77975	16	65
																										-1.90219	17	65
																										-0.351215	18	65
																										1.69966	19	65
																										4.40078	20	65
																										4.94144	21	65
																										0.030087	22	65
																										1.39112	23	65
																										-1.76811	24	65
																								66	-0.727654
																										-0.189565	0	66
																										-0.410089	1	66
																										-0.447554	2	66
																										-0.383521	3	66
																										-0.018782	4	66
																										-0.183925	5	66
																										-0.599597	6	66
																										-0.534	7	66
																										-0.710801	8	66
																										-0.523073	9	66
																										-0.827217	10	66
																										-0.610005	11	66
																										0.022355	12	66
																										0.016164	13	66
																										-0.00919	14	66
																										-0.011783	15	66
																										-0.136729	16	66
																										-0.122904	17	66
																										-0.320986	18	66
																										0.019396	19	66
																										0.242494	20	66
																										-0.401311	21	66
																										-0.385786	22	66
																										-0.275183	23	66
																										-0.366874	24	66
																								67	0.183271
																										1.88823	0	67
																										0.330351	1	67
																										-0.972008	2	67
																										0.439205	3	67
																										0.332924	4	67
																										0.209853	5	67
																										-0.906677	6	67
																										-0.473523	7	67
																										-1.34566	8	67
																										-0.132997	9	67
																										-0.567638	10	67
																										-1.89827	11	67
																										0.39244	12	67
																										-2.28759	13	67
																										1.37226	14	67
																										0.038764	15	67
																										-0.753545	16	67
																										0.870449	17	67
																										0.322088	18	67
																										1.16389	19	67
																										1.76022	20	67
																										-1.10482	21	67
																										-2.20587	22	67
																										0.219911	23	67
																										-2.51946	24	67
																								68	-2.50874
																										-8.67553	0	68
																										-5.94773	1	68
																										1.92776	2	68
																										8.83402	3	68
																										0.421964	4	68
																										-1.56021	5	68
																										2.60463	6	68
																										0.386639	7	68
																										2.07236	8	68
																										0.698322	9	68
																										-9.0505	10	68
																										-9.04551	11	68
																										-0.728447	12	68
																										-4.78013	13	68
																										1.22067	14	68
																										2.27853	15	68
																										-2.31776	16	68
																										-2.92352	17	68
																										-0.130425	18	68
																										3.54357	19	68
																										7.20535	20	68
																										2.13671	21	68
																										-4.58895	22	68
																										3.12483	23	68
																										6.30789	24	68
																								69	0.422588
																										0.396883	25	69
																										-3.8863	26	69
																										0.992276	27	69
																										3.82648	28	69
																										4.33492	29	69
																										1.24205	30	69
																										0.403819	31	69
																										2.33104	32	69
																										0.623157	33	69
																										0.911209	34	69
																										2.82377	35	69
																										-0.857276	36	69
																										1.06593	37	69
																										2.3142	38	69
																										0.947688	39	69
																										3.87752	40	69
																										-2.6665	41	69
																										1.83806	42	69
																										2.07801	43	69
																										-4.5166	44	69
																										2.88402	45	69
																										-4.80403	46	69
																										0.234497	47	69
																										-4.17559	48	69
																										-0.206476	49	69
																										1.7462	50	69
																										0.836541	51	69
																										1.20825	52	69
																										0.436934	53	69
																										6.13664	54	69
																										-4.11634	55	69
																										-0.329732	56	69
																										0.794028	57	69
																										-4.27189	58	69
																										1.19266	59	69
																										-1.51257	60	69
																										-0.218864	61	69
																										-3.0783	62	69
																										-7.42788	63	69
																										-0.218723	64	69
																										3.43431	65	69
																										-0.275658	66	69
																										-2.26636	67	69
																										-9.25744	68	69

## Sheet: ANN 3
				ANN 10-13-3											ANN 10-10-3											ANN 10-9-3
	Input variable	Node		Intermediate nodes			Output variable	Node				Input variable	Node		Intermediate nodes			Output variable	Node				Input variable	Node		Intermediate nodes			Output variable	Node
	Glucose	0		10 to 22			Tomato cultivar	23				Glucose	0		10 to 19			Tomato cultivar	20				Glucose	0		10 to 18			Tomato cultivar	19
	Lycopene	1					Harvest date	24				Lycopene	1					Harvest date	21				Lycopene	1					Harvest date	20
	P	2					Production type	25				P	2					Production type	22				P	2					Production type	21
	Na	3										Na	3										Na	3
	K	4										K	4										K	4
	Mg	5										Mg	5										Mg	5
	Fe	6										Fe	6										Fe	6
	Chlorogenic acid	7										Chlorogenic acid	7										Chlorogenic acid	7
	Caffeic acid	8										Caffeic acid	8										Caffeic acid	8
	Coumaric acid	9										Coumaric acid	9										Coumaric acid	9
		Node	Bias	Weight	from	to							Node	Bias	Weight	from	to							Node	Bias	Weight	from	to
		10	11.8489										10	-13.0656										10	4.93797
				1.74143	0	10									2.34324	0	10									-2.93757	0	10
				4.0536	1	10									27.5193	1	10									-3.49444	1	10
				-12.4887	2	10									-6.11945	2	10									-34.131	2	10
				-4.07431	3	10									0.965742	3	10									20.4639	3	10
				-18.3108	4	10									-2.44593	4	10									9.38484	4	10
				-3.82745	5	10									-7.59711	5	10									-17.9859	5	10
				-11.9452	6	10									-16.4248	6	10									-23.4563	6	10
				-19.1284	7	10									-18.8384	7	10									9.89516	7	10
				-2.12883	8	10									14.2203	8	10									17.9278	8	10
				23.2039	9	10									8.37792	9	10									14.5163	9	10
		11	0.055268										11	-4.21133										11	-2.22636
				-13.4182	0	11									-5.28201	0	11									-5.04188	0	11
				5.25515	1	11									8.09709	1	11									1.19156	1	11
				1.74373	2	11									-3.76378	2	11									-12.3227	2	11
				2.607	3	11									-42.1067	3	11									5.17895	3	11
				-22.4184	4	11									17.6985	4	11									2.44247	4	11
				-0.913624	5	11									-0.639777	5	11									-0.064443	5	11
				7.4776	6	11									14.1361	6	11									-15.3378	6	11
				6.86924	7	11									-13.1108	7	11									5.22883	7	11
				17.2434	8	11									12.4892	8	11									19.0622	8	11
				2.39709	9	11									-49.2488	9	11									-12.6824	9	11
		12	14.2602										12	-0.379944										12	-0.824258
				-8.01806	0	12									1.17821	0	12									20.3048	0	12
				6.30043	1	12									-2.58618	1	12									25.1322	1	12
				-16.7464	2	12									-8.67826	2	12									-35.1354	2	12
				-27.5919	3	12									-24.7118	3	12									51.7111	3	12
				9.42571	4	12									-4.98686	4	12									-2.69225	4	12
				-35.51	5	12									13.7227	5	12									32.9023	5	12
				5.55766	6	12									16.0045	6	12									-6.4692	6	12
				10.9359	7	12									25.2759	7	12									-6.12189	7	12
				4.68067	8	12									-1.07396	8	12									-4.4973	8	12
				12.8496	9	12									-26.5993	9	12									5.03765	9	12
		13	19.2899										13	-10.5016										13	-5.38758
				1.88243	0	13									-3.60052	0	13									-1.84477	0	13
				-0.69048	1	13									20.0766	1	13									8.95443	1	13
				-6.07967	2	13									-26.393	2	13									9.67422	2	13
				12.1785	3	13									30.1216	3	13									-17.5747	3	13
				-5.18712	4	13									15.1588	4	13									15.9975	4	13
				-19.7684	5	13									24.306	5	13									3.92042	5	13
				-15.569	6	13									3.03201	6	13									-20.531	6	13
				-28.1501	7	13									-11.4694	7	13									12.9385	7	13
				1.56644	8	13									0.850439	8	13									15.7044	8	13
				2.72922	9	13									-20.2242	9	13									-15.0192	9	13
		14	0.526859										14	12.8429										14	9.75505
				-1.31534	0	14									-16.1663	0	14									2.88361	0	14
				-18.5953	1	14									-4.98581	1	14									35.8025	1	14
				0.674782	2	14									9.46182	2	14									-58.9417	2	14
				5.69899	3	14									-18.7296	3	14									39.3145	3	14
				5.18705	4	14									-27.1023	4	14									-3.96963	4	14
				-12.326	5	14									32.1413	5	14									15.4048	5	14
				-10.4265	6	14									15.4407	6	14									-12.1032	6	14
				-16.8818	7	14									2.03698	7	14									30.8984	7	14
				20.6982	8	14									3.78342	8	14									13.7476	8	14
				0.153651	9	14									-33.0951	9	14									14.1589	9	14
		15	-6.50709										15	3.40526										15	-1.39799
				-8.8381	0	15									-1.39514	0	15									-21.2529	0	15
				23.7904	1	15									17.981	1	15									-14.3177	1	15
				-14.1617	2	15									-5.36942	2	15									-10.5584	2	15
				-1.87865	3	15									-2.2869	3	15									0.933074	3	15
				5.45015	4	15									-7.26499	4	15									7.24276	4	15
				-13.2052	5	15									-1.37958	5	15									8.8848	5	15
				9.51689	6	15									-6.30001	6	15									10.5999	6	15
				-2.0539	7	15									-18.5832	7	15									-12.5234	7	15
				18.7292	8	15									2.95373	8	15									-6.14134	8	15
				0.701062	9	15									6.22616	9	15									-4.56339	9	15
		16	4.91819										16	1.10809										16	1.28764
				6.05505	0	16									10.8903	0	16									0.412921	0	16
				-3.77054	1	16									-3.86683	1	16									21.8489	1	16
				-0.29825	2	16									5.59969	2	16									-3.55292	2	16
				-3.70839	3	16									9.51457	3	16									-7.27388	3	16
				-4.03744	4	16									-48.9369	4	16									-7.07724	4	16
				0.209898	5	16									-0.618816	5	16									16.3055	5	16
				26.4416	6	16									-2.63226	6	16									2.22187	6	16
				-16.5656	7	16									-6.80756	7	16									-10.2506	7	16
				-17.4683	8	16									-0.060535	8	16									42.4149	8	16
				-12.1183	9	16									31.1789	9	16									-48.101	9	16
		17	2.51622										17	-13.9245										17	-8.70095
				-9.0375	0	17									0.802106	0	17									-18.3889	0	17
				-7.42083	1	17									16.3972	1	17									30.4427	1	17
				13.2999	2	17									8.67952	2	17									-38.281	2	17
				-1.62681	3	17									6.07036	3	17									-22.5903	3	17
				-5.34887	4	17									2.29279	4	17									25.1785	4	17
				-7.66101	5	17									-21.3886	5	17									-11.8228	5	17
				7.57669	6	17									-4.7406	6	17									-10.3082	6	17
				3.07207	7	17									4.56128	7	17									2.22919	7	17
				-13.3011	8	17									-22.9291	8	17									46.2247	8	17
				-1.84597	9	17									23.6449	9	17									25.8478	9	17
		18	4.85896										18	0.270001										18	4.54057
				-13.9097	0	18									12.5518	0	18									-1.10329	0	18
				6.39043	1	18									2.1132	1	18									10.5475	1	18
				-2.28088	2	18									-37.2344	2	18									-27.2506	2	18
				-4.19069	3	18									0.441088	3	18									-9.50095	3	18
				-3.95275	4	18									-3.35301	4	18									3.82174	4	18
				-7.05452	5	18									42.9165	5	18									-0.689885	5	18
				7.95703	6	18									-0.637185	6	18									9.39206	6	18
				21.7003	7	18									8.99261	7	18									-9.0165	7	18
				-8.97623	8	18									-62.7862	8	18									19.7718	8	18
				-8.54933	9	18									1.17092	9	18									-3.1039	9	18
		19	5.77158										19	-12.9452										19	-2.46893
				7.85575	0	19									-7.90758	0	19									-46.5497	10	19
				5.46049	1	19									10.7199	1	19									-10.6696	11	19
				0.872582	2	19									-12.9804	2	19									7.36045	12	19
				-19.0905	3	19									19.9477	3	19									-3.33333	13	19
				4.54329	4	19									5.4088	4	19									-2.59466	14	19
				-12.3959	5	19									-13.2293	5	19									3.84301	15	19
				-4.80833	6	19									-6.69997	6	19									-15.3464	16	19
				-27.4331	7	19									-11.6331	7	19									-32.4866	17	19
				-0.65143	8	19									15.1322	8	19									-34.7329	18	19
				-9.78693	9	19									17.7531	9	19							20	21.3275
		20	-16.8085										20	-1.37248												-3.11782	10	20
				-1.6044	0	20									-5.71091	10	20									5.17838	11	20
				8.42205	1	20									-15.098	11	20									4.59969	12	20
				-7.42241	2	20									-28.6753	12	20									-2.89599	13	20
				-12.5541	3	20									-12.6025	13	20									-0.220202	14	20
				3.67333	4	20									21.5899	14	20									-6.17798	15	20
				10.6845	5	20									-24.532	15	20									-23.5626	16	20
				16.8831	6	20									14.5272	16	20									-2.56012	17	20
				5.91246	7	20									-21.3275	17	20									0.062103	18	20
				9.02755	8	20									14.3253	18	20							21	20.8692
				-18.0064	9	20									11.8404	19	20									-3.36045	10	21
		21	-2.64092										21	0.451771												-1.21837	11	21
				0.563516	0	21									-21.4715	10	21									-26.1117	12	21
				1.49205	1	21									0.325856	11	21									15.7033	13	21
				0.211838	2	21									-0.981691	12	21									-10.0317	14	21
				1.09156	3	21									0.191343	13	21									-2.18587	15	21
				-3.75236	4	21									-0.805329	14	21									-3.141	16	21
				-4.84835	5	21									-2.90937	15	21									-2.33035	17	21
				5.18405	6	21									13.621	16	21									5.60081	18	21
				-1.52675	7	21									22.4478	17	21
				2.89227	8	21									0.075094	18	21
				2.87147	9	21									-13.9703	19	21
		22	-6.4139										22	1.56986
				6.95702	0	22									9.10188	10	22
				-12.3893	1	22									8.7853	11	22
				-6.4794	2	22									-8.15736	12	22
				1.58406	3	22									-5.74024	13	22
				-0.335206	4	22									4.22622	14	22
				10.6738	5	22									-4.59492	15	22
				-7.46816	6	22									-36.7793	16	22
				-13.2542	7	22									3.75251	17	22
				12.0114	8	22									2.59793	18	22
				-5.82774	9	22									-2.90366	19	22
		23	-2.19165
				-16.6093	10	23
				9.42324	11	23
				14.0413	12	23
				5.89985	13	23
				-15.451	14	23
				2.74853	15	23
				7.62485	16	23
				6.02504	17	23
				-20.2111	18	23
				-32.4197	19	23
				-20.9463	20	23
				-17.0998	21	23
				16.4345	22	23
		24	0.58701
				-1.55361	10	24
				-7.59393	11	24
				2.73496	12	24
				-0.272703	13	24
				-1.0135	14	24
				-25.0079	15	24
				-1.79174	16	24
				0.598444	17	24
				-0.750691	18	24
				0.156044	19	24
				0.786709	20	24
				29.1254	21	24
				-11.0213	22	24
		25	-0.736542
				-12.5186	10	25
				6.98374	11	25
				13.8857	12	25
				-9.03029	13	25
				-8.01075	14	25
				0.984847	15	25
				-2.41568	16	25
				12.1712	17	25
				-14.2012	18	25
				7.30426	19	25
				13.0511	20	25
				-25.5592	21	25
				7.62379	22	25

## Sheet: ANN 4
				ANN 10-18-1											ANN 10-8-1											ANN 10-18-1
	Input variable	Node		Intermediate nodes			Output variable	Node				Input variable	Node		Intermediate nodes			Output variable	Node				Input variable	Node		Intermediate nodes			Output variable	Node
	Glucose	0		10 to 27			Harvest date	28				Glucose	0		10 to 17			Production type	18				Glucose	0		10 to 27			Tomato cultivar	28
	Lycopene	1										Lycopene	1										Lycopene	1
	P	2										P	2										P	2
	Na	3										Na	3										Na	3
	K	4										K	4										K	4
	Mg	5										Mg	5										Mg	5
	Fe	6										Fe	6										Fe	6
	Chlorogenic acid	7										Chlorogenic acid	7										Chlorogenic acid	7
	Caffeic acid	8										Caffeic acid	8										Caffeic acid	8
	Coumaric acid	9										Coumaric acid	9										Coumaric acid	9
		Node	Bias	Weight	from	to							Node	Bias	Weight	from	to							Node	Bias	Weight	from	to
		10	-4.69779										10	23.7653										10	-72.3218
				0.018806	0	10									7.39914	0	10									4.57359	0	10
				-1.82435	1	10									-17.3119	1	10									14.901	1	10
				-3.03932	2	10									-7.7118	2	10									1.24768	2	10
				0.873827	3	10									18.9816	3	10									9.38144	3	10
				1.34901	4	10									-22.4117	4	10									55.1078	4	10
				2.33806	5	10									1.25271	5	10									-21.1286	5	10
				0.620071	6	10									-2.46016	6	10									-21.1045	6	10
				0.482175	7	10									-28.3374	7	10									-18.89	7	10
				0.560887	8	10									-9.64791	8	10									6.84637	8	10
				-1.56577	9	10									7.49835	9	10									7.32672	9	10
		11	-1.86476										11	12.5246										11	-2.60769
				-2.00153	0	11									-9.26322	0	11									-1.63051	0	11
				1.0399	1	11									7.45281	1	11									2.13257	1	11
				-0.624147	2	11									-50.8311	2	11									-2.66783	2	11
				-0.155828	3	11									-13.1025	3	11									-1.61682	3	11
				-0.039787	4	11									2.62937	4	11									-0.399424	4	11
				-0.730976	5	11									50.1917	5	11									-2.48401	5	11
				-0.020218	6	11									-0.102356	6	11									-4.11289	6	11
				-2.04289	7	11									0.58588	7	11									2.53261	7	11
				2.90139	8	11									-24.9007	8	11									2.12907	8	11
				-1.05567	9	11									-0.363946	9	11									-3.34005	9	11
		12	8.82887										12	-5.02009										12	-15.4314
				-1.69458	0	12									1.42303	0	12									-3.75201	0	12
				3.47595	1	12									-11.0259	1	12									1.70749	1	12
				-5.3035	2	12									2.47556	2	12									24.7656	2	12
				-2.34537	3	12									-13.586	3	12									9.62961	3	12
				-7.88431	4	12									-12.0025	4	12									-39.6176	4	12
				12.062	5	12									7.749	5	12									6.72739	5	12
				0.55465	6	12									-5.51334	6	12									-7.05004	6	12
				-2.35137	7	12									-2.09745	7	12									30.8976	7	12
				3.25156	8	12									12.192	8	12									-10.6049	8	12
				-10.7978	9	12									7.59831	9	12									-2.1307	9	12
		13	-3.40045										13	1.71956										13	-17.7681
				0.469588	0	13									7.14053	0	13									10.8528	0	13
				-1.24395	1	13									-1.4581	1	13									-4.48266	1	13
				-1.53632	2	13									-3.23665	2	13									-1.22499	2	13
				0.018548	3	13									10.4854	3	13									-25.638	3	13
				0.146549	4	13									-20.0539	4	13									28.7388	4	13
				1.31186	5	13									-6.3393	5	13									-10.4739	5	13
				-0.214009	6	13									-5.30548	6	13									3.07876	6	13
				0.305875	7	13									-4.57062	7	13									5.98489	7	13
				0.913894	8	13									15.689	8	13									-6.93183	8	13
				-1.62597	9	13									10.0732	9	13									-16.6494	9	13
		14	-2.5706										14	-9.49746										14	-12.889
				-1.87175	0	14									21.0388	0	14									-13.3188	0	14
				1.50063	1	14									-20.2226	1	14									11.364	1	14
				-1.69004	2	14									13.3167	2	14									-19.7348	2	14
				-1.43076	3	14									-15.3413	3	14									-13.9093	3	14
				-1.03472	4	14									-11.1087	4	14									25.5961	4	14
				-0.976179	5	14									17.64	5	14									-7.15477	5	14
				-0.511599	6	14									-13.3585	6	14									-28.7621	6	14
				-0.939037	7	14									12.1289	7	14									-16.7953	7	14
				2.56102	8	14									-20.8917	8	14									35.3032	8	14
				-0.629012	9	14									-15.1719	9	14									12.8953	9	14
		15	-3.47074										15	2.01794										15	-4.98581
				-3.60155	0	15									-5.70003	0	15									-1.66336	0	15
				5.90386	1	15									8.25994	1	15									2.72267	1	15
				-0.714139	2	15									17.0386	2	15									-4.95732	2	15
				-2.16937	3	15									55.9728	3	15									-3.12824	3	15
				-1.76582	4	15									-8.26155	4	15									-0.225972	4	15
				-2.4899	5	15									-27.265	5	15									-3.56448	5	15
				3.0759	6	15									-9.94998	6	15									-4.79459	6	15
				-3.57816	7	15									-17.0699	7	15									0.787881	7	15
				2.21912	8	15									-17.9167	8	15									5.98219	8	15
				0.658347	9	15									2.29229	9	15									-1.70269	9	15
		16	-5.32349										16	1.87277										16	14.3957
				2.23678	0	16									-9.90865	0	16									1.98866	0	16
				-3.28369	1	16									-4.60309	1	16									18.1307	1	16
				-0.161508	2	16									-7.05314	2	16									-8.98666	2	16
				0.74986	3	16									14.241	3	16									-34.07	3	16
				2.27615	4	16									1.50611	4	16									-7.96882	4	16
				-0.503927	5	16									-7.19572	5	16									13.3925	5	16
				0.470829	6	16									1.75599	6	16									-29.4411	6	16
				0.736201	7	16									4.2504	7	16									-4.05595	7	16
				-0.813552	8	16									5.53911	8	16									13.2496	8	16
				-0.245885	9	16									-2.34282	9	16									-23.0749	9	16
		17	-2.62557										17	-19.0953										17	-25.7697
				-1.92739	0	17									-9.53334	0	17									2.12646	0	17
				1.56891	1	17									27.7606	1	17									-4.98279	1	17
				-1.6992	2	17									-32.3003	2	17									-59.0833	2	17
				-1.47583	3	17									-9.08122	3	17									8.91379	3	17
				-1.02699	4	17									27.9073	4	17									12.5199	4	17
				-1.00938	5	17									29.572	5	17									7.30063	5	17
				-0.473936	6	17									2.56311	6	17									26.7194	6	17
				-0.958011	7	17									2.70844	7	17									-26.3715	7	17
				2.62215	8	17									-14.019	8	17									19.6075	8	17
				-0.575014	9	17									-8.50829	9	17									20.6772	9	17
		18	4.82354										18	8.58495										18	-2.83137
				-0.116278	0	18									-19.8209	10	18									-1.73831	0	18
				0.303976	1	18									6.55572	11	18									1.72589	1	18
				-2.5233	2	18									-8.2035	12	18									-2.67717	2	18
				-0.876315	3	18									-6.02953	13	18									-1.58065	3	18
				-3.25011	4	18									-13.5373	14	18									-0.108732	4	18
				-3.25761	5	18									-6.3714	15	18									-2.51046	5	18
				1.3013	6	18									-8.32019	16	18									-3.76814	6	18
				-0.058012	7	18									-12.811	17	18									2.80246	7	18
				0.343911	8	18																				2.11709	8	18
				2.13056	9	18																				-3.43083	9	18
		19	-3.29137																					19	-6.30596
				-3.61545	0	19																				-1.52752	0	19
				6.22577	1	19																				3.21264	1	19
				-0.631604	2	19																				-6.01103	2	19
				-2.15887	3	19																				-3.45373	3	19
				-2.03013	4	19																				-0.75118	4	19
				-2.52795	5	19																				-4.244	5	19
				3.16144	6	19																				-4.75422	6	19
				-3.92043	7	19																				0.146331	7	19
				2.08445	8	19																				6.4303	8	19
				0.678906	9	19																				-0.445276	9	19
		20	-0.097536																					20	-20.6818
				3.60595	0	20																				0.158146	0	20
				3.80066	1	20																				-10.8349	1	20
				8.39277	2	20																				-9.23024	2	20
				0.871731	3	20																				-12.0299	3	20
				-9.5749	4	20																				11.1726	4	20
				1.79288	5	20																				-12.8262	5	20
				2.22703	6	20																				-21.6604	6	20
				-0.868968	7	20																				18.9569	7	20
				2.26923	8	20																				61.8747	8	20
				-10.4212	9	20																				10.6847	9	20
		21	-2.61899																					21	-2.5981
				-1.43459	0	21																				-1.62569	0	21
				1.07039	1	21																				2.17768	1	21
				-1.34311	2	21																				-2.66987	2	21
				-0.605211	3	21																				-1.61886	3	21
				-0.470106	4	21																				-0.43068	4	21
				-0.087402	5	21																				-2.49918	5	21
				-0.193967	6	21																				-4.13703	6	21
				-0.558984	7	21																				2.50106	7	21
				2.59828	8	21																				2.1427	8	21
				-0.800149	9	21																				-3.31898	9	21
		22	-3.875																					22	-2.65328
				-3.07565	0	22																				-1.78283	0	22
				3.37097	1	22																				2.76556	1	22
				-1.67156	2	22																				-3.2171	2	22
				-2.22345	3	22																				-1.43435	3	22
				-0.324324	4	22																				-0.534749	4	22
				-1.84838	5	22																				-3.27011	5	22
				0.846973	6	22																				-4.64606	6	22
				-1.48945	7	22																				2.6928	7	22
				2.84381	8	22																				2.46357	8	22
				0.260596	9	22																				-2.69989	9	22
		23	-3.01815																					23	-3.31433
				-0.2611	0	23																				-1.27608	0	23
				3.18353	1	23																				3.73454	1	23
				-3.50372	2	23																				-4.20793	2	23
				2.09415	3	23																				-3.02438	3	23
				0.38379	4	23																				-2.29744	4	23
				-2.04215	5	23																				-4.38867	5	23
				-2.98924	6	23																				-4.71552	6	23
				-4.35981	7	23																				0.128128	7	23
				4.12182	8	23																				4.1949	8	23
				0.547936	9	23																				-1.76871	9	23
		24	1.30682																					24	24.4596
				1.91166	0	24																				2.8892	0	24
				3.20977	1	24																				17.7373	1	24
				-1.86282	2	24																				-2.29944	2	24
				-0.237287	3	24																				3.12818	3	24
				-2.86091	4	24																				-10.3721	4	24
				-3.91771	5	24																				-14.9328	5	24
				-6.84476	6	24																				3.65076	6	24
				-5.39284	7	24																				-9.89061	7	24
				3.99923	8	24																				-24.5418	8	24
				2.64797	9	24																				-8.48635	9	24
		25	-3.33863																					25	-8.21682
				-2.29009	0	25																				-1.37297	0	25
				3.41972	1	25																				4.72364	1	25
				-2.34877	2	25																				-8.14501	2	25
				-1.44028	3	25																				-3.11141	3	25
				-0.001149	4	25																				-3.22717	4	25
				-2.33749	5	25																				-6.75993	5	25
				-0.943702	6	25																				-3.69547	6	25
				-3.11226	7	25																				-0.599389	7	25
				3.01407	8	25																				7.44328	8	25
				0.196301	9	25																				2.57204	9	25
		26	-3.81757																					26	54.731
				-3.01109	0	26																				-17.1614	0	26
				1.59226	1	26																				8.56334	1	26
				-2.77568	2	26																				8.94963	2	26
				-5.5852	3	26																				-4.0621	3	26
				1.73334	4	26																				-25.5959	4	26
				-0.868589	5	26																				-16.9066	5	26
				3.06753	6	26																				-51.2958	6	26
				0.197563	7	26																				-42.9933	7	26
				4.25783	8	26																				-3.2944	8	26
				1.11733	9	26																				26.647	9	26
		27	-2.64662																					27	-18.1392
				-1.95007	0	27																				7.45571	0	27
				1.59741	1	27																				10.3456	1	27
				-1.70204	2	27																				-25.4098	2	27
				-1.49543	3	27																				-0.907336	3	27
				-1.02272	4	27																				3.04595	4	27
				-1.02353	5	27																				1.34539	5	27
				-0.458085	6	27																				-6.57499	6	27
				-0.965726	7	27																				-9.66217	7	27
				2.64489	8	27																				5.89292	8	27
				-0.550878	9	27																				7.67947	9	27
		28	0.908017																					28	3.01035
				1.73887	10	28																				-2.74596	10	28
				1.88833	11	28																				-0.704663	11	28
				-3.35046	12	28																				-3.24188	12	28
				0.678429	13	28																				-1.77924	13	28
				-0.776325	14	28																				2.54376	14	28
				-4.41938	15	28																				-0.471209	15	28
				-0.733613	16	28																				-1.95358	16	28
				-0.825726	17	28																				-3.9564	17	28
				5.27294	18	28																				-0.69485	18	28
				-4.81975	19	28																				-2.12339	19	28
				2.47552	20	28																				-2.13643	20	28
				0.996289	21	28																				-0.700307	21	28
				-1.73155	22	28																				-0.91419	22	28
				-3.27967	23	28																				-1.67671	23	28
				-5.73695	24	28																				-1.92335	24	28
				-2.16016	25	28																				-4.50106	25	28
				-3.01494	26	28																				-3.66383	26	28
				-0.845806	27	28																				3.96755	27	28
